# Supplementary material for: Patterns of Expansion and Expression Divergence of the Polygalacturonase Gene Family in Brassica oleracea
Source: Int J Mol Sci. 2020 Aug 9;21(16):5706. doi: 10.3390/ijms21165706 (PMC7461206; doi:10.3390/ijms21165706)
Supplement: Supplementary file 1 [file ijms-21-05706-s001.zip]

Archive with 3 entries (2 files):
- ijms-851976 supplementary check/
- ijms-851976 supplementary check/Figure S1-S4.pdf
- ijms-851976 supplementary check/Table S1-S8.xlsx
