# Supplementary material for: Patterns of Expansion and Expression Divergence of the Polygalacturonase Gene Family in Brassica oleracea
Source: Int J Mol Sci. 2020 Aug 9;21(16):5706. doi: 10.3390/ijms21165706 (PMC7461206; doi:10.3390/ijms21165706)
Supplement: Supplementary file 1 [file ijms-21-05706-s001.zip › ijms-851976 supplementary check/Table S1-S8.xlsx]

## Sheet: Table S1
Table S1. Full-length amino acid sequence of PGs identified from B. oleracea genome.
Gene ID	Protein sequence
Bol040755	MFVCSYTRNNILCFIALILTLTSLTESRYHHHKEKHKHNSHNHHSSKPEPPSSSISQPPTPPPGPNDSPSPSLPPSPSDEPEEDNNGFYNVRKFGAVGDGVTDDTEAFKTAWDSSCSNQNDTVSVLFVPYGYTFMIHSTIFTGPCHSYQILQVDGTIITPDGPESWPSNISKRQWLVFYRVNGMALKGAGVIDGRGQKWWDLPCKPHRSVNKSAIFDGPCDSPIALRFFMSSNLTVEGLMIKNSPQFNFRFDGCQGVHVESLHITAPPLSPNTDGIHIENSNSVTIYNSVISNGDDCVSIGSGSYDVDIRNLTCGPGGHGISIGSLGNHNSHACVSNITVRDSIIKYSDNGVRIKTWQGGSGSVSGVTFNNIHVESVRNPIIIDQYYCMTKDCSNKTSA…
Bol018413	MANGRRLLLAKANDSKVGSLILMAVVFGSCLANGEYLGGGRGLSGSSGAVFDITKFGAVGDGATNTFKAFLNAWIQVCDSAVPATLLVPAGQYLAGPVIFAGPCKSRVTVEVQGTIIATTSGYATPEWFLFERVNDILLTGTGTFNGKGEDIWKEGCGKKTNCNLPPTSLKFRNLKNLEVSGITSVNSKAFHMFLVKTEFVNIHNIKLLAPAESPNTDGIHLSNADHVSITNSKMATGDDCVSIGRGSNNVTIQGIICGPGHGISIGSLGKYKKEEDVSGIHVSNCTMIQTDNGLRIKTWGGSDPSRAADIKFENIQMQSVKNPIIIDQNYGSRGGDSQVAVSDVLFSNIRGTTITQNVVQLNCSKSVPCAGVNVVDVNLNYVGKKGKKQSASGGLVGA…
Bol008399	MASARSFVAKANNTNVGSLILMTLVLGSCIANGEYLGARRGLAAVAGNPTVFDITKNGAVGNGATDSSKAFLNTWLQVCASPVPATLLVPKGDFLAGPVIFAGPCKSKVTVEVQGTILAPPSGYPTPEWFLFEHVDNVVLTGPGTFHGKGEAVWKADGCGQKANCNLPPTSLKFRNILNLDISGISSVNAKAFHMFLVKTKNVNVQNIKLTAPAESPNTDGIHLSNAVNVHIVDSLIATGDDCISVGRGSTNVTVERVTCGPGHGLSVGSLGKYPNEENVAGIHFKNCTMKDTDNGLRIKSWGGSSPSTAVDITFEDITMTNVKNPIIIDQNYGSRGGDSKVAISNVLFKNVRGTTITKDEVQIMCSKSVPCKGVSVVDVELNFVGDKGGHPSASGGLV…
Bol003253	MAGARSLVKANHTNVGSLILMALVFGSCVANGEYLSDRRGLVAVAGNPTVFDITKFGAVGNGATNSFKAFLNAWLQVCASPVPATLLVPKGEFLTGPVIFAGPCKSKVTIEVQGTITATPSGYATPEWFLFEHVDNVLLTGPGTFHGKGEAVWKADGCGKKVDCNLPPTSLKFRNILNLEIAGISSVNAKAFHMFLVKTTNVNIHNINIIAPAESPNTDGIHLSNAVNVNIVQSTIGTGDDCISVGRGSTNVTVEHVTCGPGHGLSVGSLGKYPHEEDVSGIHFKSCTMKGTDNGLRIKSWGGSSPSKAVDIKFEDITMESVKNPIIIDQNYGSRGGDSKVAISDVLFKNVRGTTITKDEVQIMCSKSVPCTGVSVIDVNLNFVGDKGGHPSASGGLIG…
Bol008300	MTKSNITLPLLFTLLTFIDVSTGAANVFNVVSFGAKPDGVKDSTGAFLKAWEAACGSAAAATVMVPSGTFMVKGITFGGPCKSRLKFQVAGTVVAPPDYRAFGNSGYWILFNKVSKISLIGGTFDARANGFWACRKSGQSCPPGVRSITFNSGKDVIISGVKSMNSQITHMTLNGCTNVAVRYVKLVAPGNSPNTDGFHVQLSTGVTFTGSTVQTGDDCVAIGAGTRNFLISKLACGPGHGVSIGSLAKELNEDGVENVTLSSSVFTGTQNGVRIKSWARPSNGFVKNVFFQDLIMKNVQNPIIIDQNYCPSHQGCPTEHSGVKISQVTYKNIQGTSATQQAMKLVCSQSNPCTGITLQDIKLTYKKGAPATSYCFNAIGTSLGVTQPTSCLNR
Bol023474	MMDKLLLLSLIGLLVVTAYGAAYVDILEKLENFDIPEDDAGDDYDFDSKVFDLPSFNSGKNLVNVDTFGAAGDGVSDDTQAFASAWNKACGTPKSVLLVPRGKTYLVNATKFNGPCEQKLVIQIDGTIVAPDEPGNWDPKFQRTWLEFSKLEGVVFQGNGAIDGSGSKWWAASCKKNKSNPCKSAPTALTIDSSSGVKVSGLTIQNSQQMNFIIARSDSVRVSKVMVSSPGDSPNTDGIHITGSTNVVLQDCKIGTGDDCVSIVNASSNIKMKGIYCGPGHGISIGSLGNNNSTGIVTKVVLDTALLRETTNGLRIKTYQGGSGYVQDVRFTNVEMQDVSNPILIDQFYCDNPTSCQNQTSAVKISQIMYRNITGTTKSEKAIKFACSDTVPCSHIVLN…
Bol012582	MTCIASAFKAFCLSLLFVAAIASRQINRPKVFNVQRYGAKADGKTDNTKAFTNIWKSACTRKGGNSKIYVPKGTFYLGGVEFVGPCANKIEFVIDGTLLAPSNPRDIKNDTWIQFRYINNLIISGAGTLDGQGKESWPLNDCHKNPSCPKLAMTMGFAFVNNSRINGITSLNSKMGHFNFFSVHHFNITDVTITAPGDSPNTDGLKFGFCSNINISKTHIGTGDDCIAILSGTTNMDISDVNCGPGHGISVGSLGKNKEEKDVSGLTVRDIVFNGTSDGIRIKTWESSASKILVSNFVYENIQMINVGNPINIDQKYCPHPPCEKKGESHVQIQDLKLKNIYGTSTNKVAVNLQCSKSFPCKKVRLIDINLEHKGVEGGPSTAVCENVDGYARGKMVPQ…
Bol015107	MTCIAYAFKALCLSLLFVDAVASRPTNRPKVFNVQRYGAKAGGKADNTKAFTNIWKSACTRKGGNSKIYVPKGTFYLGGVEFVGPCANQIEFVIDGTLLAPSNPRDIKNDTWIQFRYINNLIISGAGTLDGQGKESWPLNDCHKNPSCPKLAMTMGFAFVNNSRINGITSLNSKMGHFNFFSVHHFNITEVTITAPGDSPNTDGLKFGFCSNINISKTHIGTGDDCIAILSGTTNMDISNVNCGPGHGISVGSLGKNKEEKDVNGLTVRDIVFNGTSDGIRIKTWESSASKILVSNFVYENIQMINVGNPINIDQKYCPHPPCEKKGQSHVQIQDLKLKNIYGTSMNKVAVNLQCSKSFPCKMVELIDINIEHKGVEGGPSTAVCENVDGSARGTMVPQ…
Bol035380	MAWDTACMTTGVDSAVLLVPYTFCFLVKPTSFNGPCRTRLTLQAVRIFQSSKVKIKGLAFKNSAQFHVRFDNCDDVVVDSVTINAPASSPNTDGIHIENTHNVQIRNSVISNGDDCVSIGAGCFNVDIKNITCGPSHGISIGSLGVHNSSAWVSNITVTNSTIWNSDNGVRIKTWQGGSGLVSRIVFRNILMVNVRNAIMIDQYYCQTKNCANQTSAVIISDVLYANIKGSYDLRSPPMHFGCSDSFPCTNLRLEDVDLFPYKGQLFENPFCWNAYGSMQTVTVPPINCLLEALPGY
Bol040594	MDLFLIVFVAVLGLPWLSYGESVMKYGAVGDGISDDTSALQKAWDSACNGSSKIGSVYVPAGKVFLLSSLHFTGPCKLKPLIFTIDGEMKAQSDPNKWQKGENGIIPWLIFDRVEGLVLSGRGLLDGQGKGWWDIHCRDHPGPNCIWLAPTMMTFSNCRNVILKSLRFRNSAQSHILVMGSQNVHIKDVKIKSPEISPNTDGVHITSSSDVSITHSDFATGDDCVSIGDQVHNLSVTFVNCGPGHGVSVGSLGRGGTEVEVEDIRVAHVNFTGTTNGARIKTWPGGTGYVRGIEFFDIRFSNVQNPIVIDQFYGCAPNCVQTEKAVHIEKVKYMKMSGTSRTEVAMKLECSGKNACSNVFMRDIDLSPASGIGSVSSLCSFVQGATQGTIRPSSCIQ
Bol021438	MSYLCNIVVLFILVLFSLSLTASNANSFESFLQLPRRPPRSTRTRPRSERLLHVGHFGAKGNGFTDDTKAFEDTWKTACSSKGKTRVLVPENYTSLVRPIDLSGPCKARLTLQISGTIIAPDDPDAWEGLNPRKWLYFHSVSRFTVEGGGTVNGMGQEWWRRSCKHNHSNPCRGAPTALTFHKCKNMRVENLSVIDSQQMHIAFTSCRRVTISALKVIAPGSSPNTDGIHISASRGIVVDNSTVSTGDDCVSIVKNSSQISISNIICGPGHGISIGSIGKSKSWEEVKDVTVDTAFISDTANGVRIKTWQGGSGLVSKIIFRNINMNNVSNPIIIDQYYCDSKKPCANQVKNLCHFLYSVAQILNSTKNVQTSAVSIEKISFVNVHGTSATKQAIKISC…
Bol020486	MTCIASAFKALCLSLLFVAAVASRPTNRPKVFNVQRYGAKANGKTDNTKAFTNIWKSACTRKGGNSKIYVPKGTFYLSGVEFVGPCANQIEFVIDGTLLAPSNPRDIKNDTWIQFRYINNLIISGAGTLDGQGKESWPLNDCHKNPNCPKLAMTMGFAFVNNSRINGITSLNSKMGHFNFFSVHHFNITDVTVTAPGDSPNTDGLKFGFCSNINISRTHIGTGDDCIAILSGTTNMDISNVNCGPGHGISVGSLGKNKEEKDVNGLTVRDIVFNGTSDGIRIKTWESSASKILVSNFVYENIQMINVGNPINIDQKYCPHPPCEKKGESHVQIQDLKLKNIYGTSTNKVAVNLQCSKSFPCKKVELIDINLEHKGVEGGPSTAVCENVDGSTRGKMVPQ…
Bol029480	MTCIASTFKALCFSFLFVAAVASRPTNRPKVFNVQRYGAKADGKTDNAKAYIHNQYRRTFYLSGVEFVGPCANQIEFVNDGTLLAPANPRDIKQDIWINFRYINNLIISGAGTLDGQGEESWPLNDCHKNPNCPKLAMTMGFAFVNNSRINGITSINSKMGHFNFFSVHHFNITNVTITAPGDSPNTDGLKFGFCSNINISNTHIGTGDDCIAILSGTTNMDISNVTCGPGHGISVGSLGKNKEEKDVNGLTVRDIVFNGTSDGIRIKTWESSASKILVSNFVYENIQMINVGNPINIDQKYCPHPPCEKKGESHVQIQDLKLKNISGTSTNKVAVNLQCSKSFPCKEVELIDINLGHKGVEGGPSTAVCENVDGSARGKMVPQHCLN
Bol041965	MMESSPDLANKVKANNIQYDAINCRKHSAVITEFGAVGDGKTSNTKAFKEAITKLAPKAADGGVQLIVPPGKWLTGSFNLTSHFTLFIQKDATILASQDESEYPVVAPLPSYGQGRDAAGPTFASLISGTNLTDVVITGNNGTINGQGKYWWVKYRSGGFKNITRPYTLELVFSKDVQISNITIVDSPAWNIHPVYCTNVIVKGVTILAPIDSPNTDGINPDSCTNTLIEDCFVVSGDDCIAVKSGWDQFGIKVGMPTQQLSIRRLTCISPDSAGIALGSEMSGGIKDVRMEDITLLQTQSAIRIKTAVGRGGYVKDIFARRFTMKTMKYVFWMSGAYNQHPASGYDPKAMPEITNINYRDMTADNVTQPARLDGFTNDPFTKICMSNINIALAAEPKK…
Bol007591	MARCFGSLAVFLCVLLMLACCQALSSNVDDGYGHEDGSFESDSLIKLNNDDDVLTLKSSDRPTTESSTVSVSNFGAKGDGKTDDTQAFKKAWKKACSTNGVTTFLIPKGKTYLLKSIRFRGPCKSLRSFQILGTLSASTKRSDYSNDKNHWLILEDVNNLSIDGGSAGIVDGNGNIWWQNSCKIDKSKPCTKAPTALTLYNLKNLNVKNLRVRNAQQIQISIEKCNNVGVKNVKITAPGDSPNTDGIHIVATKNIRISNSDIGTGDDCISIEDGSQNVQINDLTCGPGHGISIGSLGDDNSKAYVSGIDVDGATLSETDNGVRIKTYQGGSGTAKNIKFQNIRMDNVKNPIIIDQNYCDKDKCEQQESAVQVNNVVYQNIKGTSATDVAIMFNCSVKYP…
Bol021650	MHVTVHHSSNVRIQNIRIRAPSGSPNTDGIHVQSSSGVTISGGTIATGDDCIALSQGSRNIWIERVNCGPGHGISIGSLGDYVNEEGVQNVTVTSSVFTKTQNGVRIKTWARPSRGFVRNVVFRNLIMRNVDNPVIIDQNYCPNGRGCPRQSSGVKISGVTFANIKGTSTTPIAMKLDCSRSNHCTGIRLQDIRLTYMRRSSASYCRNVHGRRSGVVIPRNCL
Bol030032	MVSFLQSISFSWCDNVLLSGLTSLNSQNIHVTVHHSSNVRIQNIRIRAPSGSPNTDGIIVQASSGVTISGGVIGTGDDCIALNPGSKNIWIERLNCGPGHGISIGSLGEYANEEGVQNITVTSSIFTKTQNGVRIKSWGRPSNGFVRNVQFRNLVMRNVENPLIIDQNYCPSRKGCPNQSSGVKISGVTYANIKGTSATPVAMKLDCSGSNHCTGITLKNINLKYMRRSSASYCKNAHGRASGVMIPRNCM
Bol030034	MNLHVTVHHSSNVRIQNIRIRAPSRSPNTDGIIVQSSSGVTISGAVIVTGDDCIALNQGSVNIYIERVLCGPGHGISIGSLGDHADEEGVNNVTVTNSVFTKTRNGVRIKSWARPSTGFVRNVEFRNLVMRNVGNPLIIDQNYCPSGKGCPNQSSGVKISGVTFANIKGTSTTPIAMKLDCSGSHHCTEITLKNIKLTYMKGATTSYCKNAHGGASGVVVPMNCM
Bol030031	MHVTVHHSSSVRIQNIKIRAPSGSPNTDGIHVKSSSGVTVSGGTIATGDDCIALSQGSRNIWIERVNCGPGHGISIGSLGDYANEEGVQY
Bol030035	MDHINNKLLAVLLMFFSSFLLTRTSMAAYNYNVVKFGAKPDGRTDSTKAFLGAWQAACRSAASVTSMTFNWANNVVVTGLTSINSQVTHLVINSCNNVVVRKVKLVAPDQSPNTDGLHVQNSAGVTVTDSTFQTGDDCISIGPGTRNLYMSKLNCGPGHGISIGSLGRDAKEAGVQNITLVNSVFSGSDNGVRIKSWARQSTGFVRNVLFQNLIMKNVQNPIIVDQNYCPTHQGCPKQGSGVKISQVVYRNIQGTSRTQHALKFDCSRSNPCQAIRLHDIKLTFNGRSATSQCMNIKGVKAGVVMPQGCL
Bol021651	MDHTNKKLVAALLMLFTSFLLMGTSMAASNYNVANFGAKPDGRTDSTKAFLSAWKAACRSAASVTSMTFNWANDIVVSGLTSINSQVTHLVINSCNNVIVRKVKLVAPDQSPNTDGLHVQASTGVTVTDSTFQTGDDCISIGPGTRNLYMSKLNCGPGHGISIGSLGRDANEAGVQNITLTNSVFSGSDNGVRIKTWARQSTGFVRNVLFQNLVMKNVQNPIIVDQNYCPTHQGCPKQGSGVKISQVVYRNIQGTSRTQQALTFDCSRSNPCQAIRLHDIKLTFNGRSATSTCKNIKGVKAGVVMPQGCL
Bol030036	MTFNWANNVVVTGLTSINSQVTHLVINSCNNVVVRKVKLVAPDQSPNTDGLHVQNSAGVTVTDSTFQTGDDCISIGPGTRNLYMSKLNCGPGHGISIGSLGRDAKEAGVQNITLVNSVFSGSDNGVRIKSWARQSTGFVRNVLFQNLIMKNVQNPIIVDQNYCPTHQGCPKQGSGVKISQVVHV
Bol034031	MSFADKGGAQLYVPPGKWLTGSFSLTSHLTLFLENGAVIVASQDPSHWGVVEPLPSYGRGIDLSGKRYKSLISGHMLHDVIITGDNGTIDGQGLVWWDRFTSHSLKYNRPHLVEFISSQDITISNVTFLNAPCYTVHAIYSSHVYIHKILAHSSPGSPYTIGIVPDSSDNVCIQNSTINMGYDAISLKSGWDEYGISYSRPTENVHIRNVNLQAASGSSISFGSEMSGGISHVVVDNAFIHNSLTGIAFRTTKGRGGYIKEIDVSNIEMSRIGTAIVANGSFGSHPDDKFDANALPIVSGIRLSNVSGIDIGVAGELFGIKESPFRSVALYNVSLSMNSGSSGDVSWSCSYVYGSSKLVTPEPCPELVRVDNGYGRATF
Bol016592	VALVLLLALSGLIRSNGAGNVCDLGRRPSSRPHSVSILEFGAVGDGKTLNTLAFQNAVFYLKSFADKGGAQLYVPPGRWLTGSFNLTSHLTLFLEKDAVILASQDPSHWQAVDPLPSYGRGIDLPGKRYMSLINGYMLHDVVVTGDNGTIDGQGLFWWDRFNSHSLKYSRPHLVEFVSSENVIVSNLTFLNAPEYTIHSVYCSHVYIHRVTANTSPESPYTVGIVPDSSDNVCIQDSTINMGYDAISLKSGWDEYGISYARPTANVQIRGVHLRAASGSSISFGSEMSGGISDVVVLDAYMHNSLSGIAFRTTKGRGGYIKEIDVSNIHMVNVGTAFLANGSFGTHPDSGFDENAYPLVSHIRLHDIVGENISIAGDFFGTEESPFTSVVLSNISLSMT…
Bol033059	MPVALVLLLALSCLIQSHGAGNVCDLGRRPNTRPHSVSILEFGAVGDGKTLNTIAFQNAVFYLKSFADKGGAQLYVPPGRWLTGSFNLTSHLTLFLEKDAVILASQDPLHWQVVDPLPSYGRGIDLPGRRYMSLINGYMLHDVVVTGDNGTIDGQGLLWWDRFNSHSLKHSRPHLVEFVSSENVIVSNLTFLNAPAYTIHSVYCSHVYINKVTATTSPESPYTIGIVPDSSDNVCIQDSSINMGYDAISLKSGWDEYGISYARPTANVQIQNVYLQAASGSSISFGSEMSGGISDVMVRDAHIRNSVSGVAFRTTKGRGGYMKEIDVSNINMVNVGTAFLANGSFGTHPDSGFDANAYPLVSHIMLHDIVGENISIAGEFFGTKESPFTSVLLSNISLS…
Bol008177	MGAYFGVSTIFIFCLLGFSANAEVFSIGSSSGSDITQALLKAFTSACQSPSPSKVVIPKGEFKLGEIEMRGPCKAPVEITLQGTVKADGNAIQGKEKWVVFGNINGFKLNGGGAFDGEGNAAWRVNNCHQTFNCKKLPISIRFDFVENAEIKDISSIDAKNFHINVLGAKNMTMSNIKITAPEDSPNTDGIHLGRSDGVKILNSFISTGDDCISVGDGTSNLHVEKVTCGPGHGISVGSLGRYGKEQDVSGIRVVNCTLQETDNGLRIKTWPSAACSTTASDIHFEDIIVKNVTNPILIDQEYCPWNQCNKKKASTIKLVNISFKNVRGTSGNKDAVKLLCSKGYPCQNVEIGDIDIKYSGADGPATFQCSNVSPKLLGAQSPEACSSPLTKLPGQ
Bol033968	MGSYLGIYTILVLCLLGYSANAEVFTVGGPPGSDITAALLKAFTSACQAPAPSQVLIPKGDFKLGEIAMTGPCKSPVEFTLQGNVKADGGSTQGKDRWVVFEKINGFKLNGGGTFDGEGNAAWKANNCHKTFECKKLPISVRFDFVDNAEIKDVTSLDAKNFHFNVISGKNMTFDNIKIIAPAESPNTDGIHLGRCEGVKILNTKISTGDDCISVGDGMKNLLIEKVVCGPGHGISVGSLGRYGWEQDVNDIKVINCTLEGTDNGLRIKTWPSAACTTTAAGIHFENIILNKVSNPILIDQEYCPWNQCNKSKPSTIKLVDITFRNIRGTSGNKDAVKLLCSKGHPCENVEIGDINIEYTGADGPPTFECTNVTPKLVGTQNPKACVGPVVKAPGQA
Bol023022	MGSYLGIYTILVLCLLGYSANAEVFTAGGPPNSDITAAVLKAFTSACQAPAPSQVLIPKGDFKLGETVMTGPCKSPIEFTLQGNVKADGGSTQGKDRWVVFEKINGFKLNGGGTFDGEGNAAWKANNCHKTFECKKLPISVRFDFVDNAEIKDVTSLDAKNFHFNVISGKNMTFDNIKIIAPAESPNTDGIHLGRCEGVKILNTKIATGDDCISVGDGMKNLLIEKVVCGPGHGISVGSLGRYGWEQDVTDITVKNCTLEGTDNGLRIKTWPSAACTTTAAGIHFEDIILNKVSNPILIDQEYCPWNQCNKNKPSTIKLVDITFRNIRGTSGNKDAVKLLCSKGHPCENVEIGDINIEYTGPDGPPTFECTNVTPKLVGTQNPKACVGPVVKAPGQA
Bol023021	MRRWEKVWGLQHISPFKALYKAAGYSANAEVFTAGGPPNSDITAAVLKAFTSACQAPAPSQVLIPKGDFKLGETVMTGPCKSPIEFTLQGNVKADGGSTQGKDRWVVFEKINGFKLNGGGTFDGEGNAAWKANNCHKTFECKKLPISVRFDFVDNAEIKDVTSLDAKNFHFNVISGKNMTFDNIKIIAPAESPNTDGIHLGRCEGVKILNTKIATGDDCISVGDGMKNLLIEKVVCGPGHGISVGSLGRYGWEQDVTDITVKNCTLEGTDNGLRIKTWPSAACTTTAAGIHFEDIILNKVSNPILIDQEYCPWNQCNKNKPSTIKLVDITFRNIRGTSGNKDAVKLLCSKGHPCENVEIGDINIEYTGPDGPPTFECTNVTPKLVGTQNPKACVGPVVK…
Bol033115	MGVHFGVSTLFVFCLLALSANAREFRITARPGSDITGELSKLFKEACQCVDKSTVLIPKGEFKLGEIEMMGPCKAPIIFVLQGTVRADGNVNGKDFWVAFRRITNFRLNGGGIFDGEGNASWRANNCHKTSLTQCKRLPISIRFDYITDGKVRDITSLDAKNFHINVIGAKNLTFEDIRIVAPDESPNTDGIHVGRSDGIKIINTNIKTGDDCISVGDGMKNLLVERVTCGPGHGISIGSLGLYGHEEDVTGVKVVNCTLRNTDNGVRIKTWPSAACSTTASGIHFENIILQNVSNPILIDQEYCPWNRCNKNKPSSIKLVDIKFKNIKGSSGNKDAVKLLCSKGFPCKNVEIGDIDITYNGKDGPATFQCSNVSPKLVGKQCPKACSSPVTKQPGH
Bol033112	MGVHFGVSTLFVFCLLALSANAREFRITARPGSDITGELSKLFKEACQCVDKSTVLIPKGEFKLGEIEMMGPCKAPIIFVLQGTVRADGNVNGKDFWVAFRRITNFRLNGGGIFDGEGNASWRANNCHKTSLTQCKRLPISIRFDYITDGKVRDITSLDAKNFHINVIGAKNLTFEDIRIVAPDESPNTDGIHVGRSDGIKIINTNIKTGDDCISVGDGMKNLLVERVTCGPGHGISIGSLGLYGHEEDVTGVKVVNCTLRNTDNGVRIKTWPSAACSTTASGIHFENIILQNVSNPILIDQEYCPWNRCNKNKPSSIKLVDIKFKNIKGSSGNKDAVKLLCSKGFPCKNVEIGDIDITYNGKDGPATFQCSNVSPKLVGKQCPKACSSPVTKQPGH
Bol043084	MGLSANAKDFTITAPPGSDITSLLLKTFNEACQFPTKSSVLIPKGEYKLRQIEMMGPCKAPIRITLQGTVKADGNVNGNDYWVAFRRINGFKLNGGGVFDGEGNAAWRANNCHKMALTQCKKLPISIRFDFVTDAKIRGITSMDSKNFHINVLGARNMTLEEITIIAPEESPNTDGIHVGRSVGVQIINSNIKTGDDCISIGDGTRDLLVERVTCGPGHGISIGSLGLYVKEEDVTGIRVVNCTLINTDNGVRIKTWPSAACSTTASGIHFENIILKNVTNPILIDQEYCPWNRCNKNKPSTIKLVDISFKHIRGTSGNKDAVKLLCSKGFPCKNVEIGDIDIKYTGADGPATFQCSNVSPTLMGTQVPKACSSPVTKLPGQ
Bol011193	MQKKTWILIFSVFILQTFTYSKALDVTQYGAVGDGVTDDSQAFLKAWEDVCSGAGDGQLIIPAGMAFMLQPLKFEGSCKSTPIVVQILGNLVASSRGKWKGDKDQWILFSDIEGLVVEGNGELNGQGSSWWAHKGSSRPTALKFKSCNNLRLSGLTHVDSAMAHIHINGCNDVTISNLRINAPESSPNTDGIDVAVSSNVIIQDCVIATGDDCIAINSGTANIRISGIDCGPGHGVSIGSLGKDGEIASVEDVCVQNCNFRGTMNGARIKTWPGGSGYARRITFNGITLDNVENPIIIDQHYNNGDSDKSTDDKSSAVEVSKVVYSNFVGTSRSEYGVNFRCSTRAPCTEIFLKDVKIETASSGMGQVAQGQCLNVRGGVSTLAVPGLECLALSTDMLS…
Bol011192	MQTKTWFLNFSVFILTIFAYSKALDVTQYGAVGDGVTDDSQAFLKAWEAVCSGTGDGQLIVRAGMSFMLQPLKFQGSCKSTPIAVQILGTLVASSRGKWKGDKNQWILFSDIEGLVVDGNGKINGQGSSWWEHKGSSRPTGLKFKNCNNLRLRGLTHVDSAMAHIHINGCNDVTISNLRINAPESSPNTDGIDIAASSNVVIQDCVIATGDDCIAINSGTANIRISGIDCGPGHGISIGSLGKDEGVASVEDICVQNCNFRGTMNGARIKTWPGGSGYARRITFNGITLDNVENPIIIDQHYKHGDSDKSTDDKSSAVEVSKVVYSNFVGTSKSEYGVNFRCSERAPCTEIFMKDVKINTASSGMGQVAQGQCLNVRGGVTTLAVPGLECLALSTDWGT…
Bol023017	KAFLKAWEAVCIGTGDGQLIVPAGMTFVLQPLKFQGSCKSTPIVVQILGNMVASSRGNWEGDKDQWILFSDIEGLVVEGNGVINGQGSSWWEHKGSSRPTALKFKSCNNLRLSGLTHVDSAKAHIHINNCNGVSISNLRINAPESSPNTDGIDVAASSNVIIQDCVIATGDDCIAINSGTSNIRVSGIDCGPGHGISIGSLGKDGETASVEDICVQNCNFRGTTNGARIKTWPGGSGYARRITFSGITLDNVENPIIIDQHYNNGGSEKNTDDKSSAVEVSKVVYSNFVGTSKSEYGVDFRCSAAVPCTEIFMKDVRIETPSSGSGQVAQGQCLNVRGVSTLAVPGLECLALSTDMLSSAELPEQTCMLPQPSVQPSTRPMQDPFWVYGSGGKRLRVFD…
Bol036900	MPVALVWLLAFTNLLLIKVESNNAVCKKTFNLDPRPHSVSILEFGAVGDGKSLNTIAFQNAIFYLKSFADKGGAQLYVPPGKWLTGSFNLTSHLTLFLEKGATILASPDPSHWDIVSPLPSYGRGIELPGKRYRSLINGDNLLDVVITGDNGTFDGQGAAWWKWLESGTLNYSRPHIIEFVSSKNILISNLTFLNAPSVNIHPVYCSHVHIKKVLIETSVDSPYVLGVVPDSSDNVCIEDSTINVGHDTVSLKSGWDQYGINYGRPTTTVHIRNLVLKSPTGAGISFGSEMSSGISDITVERLTIHSSRVGVAFRTTRGRGGYIRNITISGVVLSGVDTAIVADGHTGAHADDKYDRDALPVVTRIVLRNFTGDGIGLAGNFTGIGESPFTSICLKDIH…
Bol022969	MPVALVWLLAFTNILLIRGESNDAICKDHFKLDPRPHSVSILEFGAVGDGNYLNTLAFQNAIFYLKSFADKGGAQLYVPPGKWLTGSFNLTSHLTLFLEKGATILASPDQSHWDTVSSLPSYGRGKRYRSLINGDNLLDVVITGDNGTFDGQGAVWWEWFESGTLNYSRPHIIELVSSKNILISNLTFLNAPSVNIHPVYCSHVHIRKVLIETTVDSPYVLGVVPDSSDNVCIEDSTINVGHDTISLKSGWDQYGINYNRPTTNVHIRNLSLKSPTGAAISFGSEMSGGISDVTVELLTIQSSHVGVAFRTTRGRGGYIRNITISGVILSRVDTAIVADGHTGSHADDKYDRDALPVVTHVLMRNFTGEGIGLAGKFTGIGESPFTSICLSDIHLQTSS…
Bol042823	MKIIKSSPLLAMLIGFIIIAAAISTISVEGRKHHVKRIKPKHRRHSKDTPTGSPAPAPYPSTHDGVFDILSFGAKGDGIFDDSKALIGAWKAACKVVGGKVEIPAGKEFMVKAVTLQGPCKEETVVQIEGTLVAPTKIGSWPKSSLFQWLNFKWVSHVTIQGSGTLDARGYNWWNLDNYQTQKRNKYIPPMKPTALRFYSSGNVTVRDISIVNSPLCHLKFDDSDGVKINNITISSPENSPNTDGIHLQNTRNVEIQHSNIACGDDCVSIQTGSSNVHIHHISCGPGHGISIGSLGKDETVACVSDIIVEDISIQNTLAGVRIKTWQGGLGVVKNLTFSNIQVTDVQVPIVIDQYYCDKSKCKNQTSAVSISDVKYNNIVGSFTAQPVRIACSNSLPCM…
Bol037400	MIRLVFGILVLLAIFRFPTIESRSHHPSAYSGIEFSALNCRKHKAVITDFGGVGDGKTSNTKAFKTAISNLSHLASYGGAQLVVPPGKWLTGSFNLTSHFTLFIQKGATILASQDESEWPVVAPLPSYGKGRDGTGTGRFNSLISGTNLTDVVITGNNGTINGQGQYWWDKFKKKQFKVTRPYMIELLFSKNIQISNITLVDSPSWHIHPVYCNNVIVKSITIVAPVDVPNTDGINPDSCTNTLIEDCYIVSGDDCIAVKSGWDQYGIKFGMPTQQLSIRRLTCISPKSAGVALGSEMSGGIKDVRIEDVTLINTESSVRIKTAAGRGAYVKDIYARRFTMKTMKYVFWMSGNYNQHPDEGYDPKALPEVSNINFSDMTAENVTMSASLAGIDKDPFTG…
Bol044442	MARCCVPLAIFLGVLLMLSWCETLSSNVDDGYGHEDGRYESDSLIKLNNDDVLTLKSFDKPTPESSTVSVSDFGAKGDGKTDDTQAFKKAWKKACSTKGVTSFLVPKGKTYLLKSTQFRGPCKSLRRFQILGTLSASTKRSDYNKDKNHWLILEDVNNLSVDGGSEGTVDGNGKIWWKNSCKIDRSKPCTKAPTALTFYNLKNLNVKNLRVRNAQQIQISVEKCNNVNIKNVEITAPDDSPNTDGIHITNTQNIRVSNSHIGTGDDCISIEDGSQNVQINDLTCGPGHGISIGSLGDDNSKAYVSGVNVDGAKLAETDNGVRIKTYQGGSGTAKNIKFQNIRMENVKNPIIIDQNYCDKDKCEQQDSAVQVNNVVYRNISGTSATDVAITFDCSEKYPC…
Bol035965	MDFPLLLRSILFPLCLLFSVIQSRPYTSSQKIQLPGDSLALSVADFGATGDGIHYDTSKIQSAINACNHHYTSSSSICRVKFPLGTYLTAKLHLRSGVLLDVTENAVLLGGPRIEDYPAETSSDWYVVVANNATDVGITGGGAIDGQGSKFVVRFDERKNVMVSWNQTGACLGDECRPRLVGFVDSTNVQIWNITLRDPAYWCLHIVRCENTSVHDVSILGDFNTPNNDGIDIEDSNNTFITRCHIDTGDDAICPKTYVAPLYNLTVTDCWIRTKSSAIKLGSASWFEFKSLVFDNITIFESHRGLGMQIRDGGNVNGITFSNMNISTRYYDPSWWGRAEPIYITTCPRDSSSKEGSISNLLFVNITIVSENGVFLSGSPNGLLTDIKFKNMNITLRRW…
Bol044509	MSSPVLIILLLLLSISLSSAQTYNILSYGAKPDGKTDSTKALTAVWAKACASVKPVTISIPKGRFLLRSIVFDGAKCKRKSVTFRIQGTLVAPSDYRVIGNGNYWIFFQHLDGLSVYGGVLDAQGASLWSCKKSGQNCPSGATSIGFQSSSNVVISGLTSLNSQMFHVVINGCRNVNIQGVKVSADGNSPNTDGIHVQSSSTVSILNSKISTGDDCVSIGPGTNGLWIENVACGPGHGISIGSLGKESVEAGVQNVTVKTATFTGTENGVRIKSWARPSNGFAKNIRFQRCVMNNVQNPIVIDQNYCPGNENCPNQVSGIKISDVMFFDIHGTSATQVGVKFDCSSKKPCTGIRLQDVKLTYQNKPAMADCSHAGGTEAGFQQPNSCL
Bol029486	MASLLVLFVFFFISSCSAQSYNVLSFGAKPDGKTDATKAFTAVWETACASSRPVTIVVPKGRFLLRSLNFDGSKCKPKPVTFRIDGSLVAPADYRVIGNEDYWIFFQHLDGVTVYGGVLDAQGTSLWDCKKSGKNCPSGATTIGFQSSSNVVVSGLTSLNSQMFHVVINGCNNVKLQGVKVLAAGNSPNTDGIHVQSSSTVSIFNTKISTGDDCVSIGPGTNGLWIENVACGPGHGISIGSLGKDSVEEGVQNVTVKTVTFTGTDNGVRIKSWARPSSGFARNIRFQHCVMNNVGNPILIDQNYCPRNENCPRQVSGIKISDVLFVDIHGTSATEVGVKLDCSPKKPCTGIRLEDVKLTYRNKPAASACVHAGGIEAGFLQPNCL
Bol021649	MASLLVLFVFFFIISSCSAQSYNVLSFGAKPDGKTDATKEFMAVWKTACASSRPVTIVVPKGRFLLRSLNFDGSKCKRKHITFRVDGTLVAPADYRVIGNEDYWILFQHLDGVTVYGYGGVLDAQGTSLWGCKTSGKNCPRGATSIGFQSSRNVVVSGLTSLNSQMFHFVINGCNNVKLQGVKVLAAGNSPNTDGIHVQSSSTVSIFSTKISTGDDCVSIGPGTNGLWIENVACGPGHGISIGSLGKDAVESGVQNVTVKTVTFTGTQNGARIKSWARPSSGFARNIRFQHCVMNNVDNPIIIDQNYCPRSENCPRQVSGIKISDVLFVDIHGTSATEVGVRLNCSPKKPCTGIRLKDVKLKYRNKPAASACVHAGGIEAGLFQPNCL
Bol010852	MKRSFLLWYVLLVQAFFYGAWYSVGGSLHCEYSNSVILHRPHSVSITEFGAVGDGVTLNTKAFQNALFYLNSFSDKGGAKLFVPAGQWLTGSFDLISHLTSENWPVVDPLPSYGRGRELPGRRHRSLIYGQNLTDVVITGENGTIDGQGSVWWDWFRNGELNYTRPHIVELINTTGLIISNLTFLNSPFWNIHPVYCRDVLVKNLTILAPLDSPNTDGVDPDSSTNVCIEDCYIVTGDDLVSIKSGWDEYGISYARPSSKIKINRLTGQTTSSSGIAIGSEMSGGVSDIYIKDLHLFNSNTGIRIKTSPGRGGYVRNVHVSNVKFHNVQKAIRFTGKYGEHPDENFDPKALPVIEKITFENVNGEDIGVAGLLEGIEGDEFKNICFLNVTLIVKKNSKK…
Bol044586	MVSPFLLHADSSTNVCIEDCYIVTGDDLVSIKSGWDEYGISYARPSSKIKINRLTGQTTSSSGIAIGSEMSGGVSAIYIKDLHLFNSNTGIRIKTSPGRGGYVRNVHVSNVKLDNVQKAIRFTGKYGEHPDGNFDTKALPAIEKITFENVSGEDIGVAGLLEGIEGNEFKNICFLNVTLRVKKNSKQAPWRCSNVRGYSQWVSPEISCDSFEESIFPEHSSDCFGLSENNVETSSGLSRSPWLFFW
Bol030704	MLKISRDPFLRFTTLILITSSLFSYGTEARLHYYNDIHNPNSYPEPPYSSFSQSQPPSISPDPDDLSQPPSPCQDLDQEVVHDVRNYGAVGDGITDDTGAFKTAWDSACSNDEDNNTVSILLVPFGFTFVIHSTIFTGPCRSYQYFQVDGTIVPRDGPESWPSGFNKRQWLVFYRIKGMALIGNGVIDGRGQKWWDLPCKPHRNVNKTTALTGPCESPAALRFFMSSNLSMQGVTIKNSPQFHMTFDGCHEVHINSLRITSPPSSPNTDGIHIENSNSVEIHNSVISNGDDCVSIGSGSYNIDILNLTCGPGGHGISIGSLGNQNSRACVSNITVRDSFIKFSDNGVRIKTWQGGSGSVSGVTFDNIQMDNVRNPIIIDQYYCTSKNCPNKTNAVFVND…
Bol020485	MTCIASAFKALCLSLLFVAAVASRPTNRPKVFNVQRYGAKANGKTDNTKAFTNIWKSACTRKGGNSKIYVPKGTFYLGGVEFVGPCANQIEFVIDGTLLAPSNPRDIKNDTWIQFRYINNLIISGAGTLDGQGKESWPLNDCHKNPNCPKLAMTMGFAFVNNSRINGITSLNSKMGHFNFFSVHHFNITDVTVTAPGDSPNTDGLKFGFCSNINISRTHIGTGDDCIAILSGTTNMDISNVNCGPGHGISVGSLGKNKEEKDVNGLTVRDIVFNGTSDGIRIKTWESSASKILVSNFVYENIQMINVGNPINIDQKYCPHPPCEKKGQSHVQIQDLKLKNIYGTSTNKVAVNLQCSKSFPCKKVELIDINLEHKGVEGGPSTAVCENVDGSTRGKMVPQ…
Bol025405	MAWIASAFKALCLSFLFVSVACRSTNGPKVFNVRRYGAKPDDKTDNVNTFTSIWKSACARSGSSKIYVPNGTFYLGGAVVFEGPCINQIEFIIDGTLLAPSNPGDIKNKTWINFRYINNLLISGAGTLDGQGKESWKLNDCSKNPSCPILAMNMGFAFVNNSRINGITSLNSKMGHFDFFSVHQFNITGVTIKAPGDSPNTDGLKFGFCSNIHISDTHIGTGDDCIAILSGVTDMDISNVKCGPGHGISVGSLGKGKDEKDVNGLTVRDTVFNGTSDGIRIKTWESSISQIVVSHLLYENIQMINVGNPINIDQKYCPYPPCKKKGESHVQIQDLKLTNIYGTSKNKVAVKLKCSKSFPCKNVELVDINLEHKGAKGPSTAVCENVHGSAHGKMVPQHC…
Bol037072	MEFTIFHYLRVLFFFIASSSYGFVARGDKSSVLIVDVRSFGARANDHKDHTKAFVAAWDMACTSSSSSVDLIIPRGEFHVGPLRFSGPCTNVTHLTVRVKGHLKASTDLSKYRSGGGWIEFGWINGLTLTGGGTFDGQGALAWPFNNCTTDSHCKLLPTSLKFVGMNRTVVRRISSVNSKFFHIALVQCRDFKGTRLNITAPFNSPNTDGIHIERSSNVYFSRSHIATGDDCVSIGQGNSQITITSIKCGPGHGISVGSLGRYPNEKDVKGLVVRDCKMSGTTNGIRIKTWADSPGLSAATNMTFQNIIMSNVTNPIIIDQSYCPFSSCTSSVPSKVKLSEIYFKNIRGTSSSRVAVQLHCSKGMPCKKVYLENVHLYLASSRRGSGKQQSSNGGSEAV…
Bol028325	METRKTQVAVPVLVAIMTLMVSKVVFAGKDSLHERHMAELQAVKASLVRRNLPGLVSPPPTPPQAVPGPRVYQVISYGADPTGKADSTNAILKAMEDAFDGPNHGVLMEGINDLGGARIDLQGGSYLISKPLRFPSAGAGNLLISGGTLRASDDFPVDKYLIELNDESSKLQYIFEYITLRDLLIDCNYRGGAIAVINSLRTSIDNCYITRFGDTNGILVQKGHETYIRNSFLGQHITAGGDKGERNFSGTAVNLVGNDNAITDTVIFSAAIGVMISGQANLLSGVHCYNKATGFGGTGIYLKLPGLTQNRIVNSYLDYTGIVAEDPVQLQISGTFFLGDAFILLKSINGVVRGVNIVDNMFSGSDNGVQIVQLDQTNKAFENVDQVVVDRNNVNGMAT…
Bol042100	MRTFLPTVGFLLLLLLSHYGGLTGATDAEHSLRATDSHTHRHRRHHGHRRGEEFEYSALSCRAYSASLDEFGAVGDGVTSNTAAFRDAVSQLSRFADYGGSLLFVPAGRWLTGSFNLTSHFTLFLHRDAVLLASQEESDYEVIEPLPSYGRGRDTDGGRFISLLFGSNLTDVVITGENGTIDGQGEPWWGKFKRGELKYTRPYLIEIMHSNGIQISNLTFLNSPSWHIHPVYSSNIVIQGLTILAPVTVPNTDGINPDSCTNTRIEDCYIVSGDDCIAVKSGWDQYGINYGMPTKQLLIRRLTCISPDSAVIALGSEMSGGIEDVRAEDIVAINSESGIRIKTAVGRGGYVKDVYVRGMTMKTMKYVFWMTGSYGSHPDEHYDPKALPVIQNINYQDMV…
Bol014926	MVALPEPPMPNIPSEPPIYILIAIVANMATVADKILSPHPYRVELIQLSQLSRFADYGGSLLFVPAGRWLTGSFNLTSHFTLFLHRDAVLLASQEESDYEVIEPLPSYGRGRDTDGGRFISLLFGSNLTDVVITGENGTIDGQGEPWWGKFKRGELKYTRPYLIEIMHSDGIQISNLTFLNSPSWHIHPVYSSNIVIQGLTILAPVTVPNTDGINPDSCTNTRIEDCYIVSGDDCIAVKSGWDQYGINYGMPTKQLLIRRLTCISPDSAVIALGSEMSGGIEDVRVEDIVAINSESGIRIKTAIGRGGYVKDVYVRGMTMQTMKYVFWMTGSYGSHPDEHYDPNALPVIQNINYQDMVAENVTMPAQLAGIAGDQFTGICISNVTITLSKKPKKVLWNC…
Bol014923	MHSDGIQISNLTFLNSPSWHIHPVYSSNIVIQGLTILAPVTVPNTDGINPDSCTNTRIEDCYIVSGDDCIAVKSGWDQYGINYGMPTKQLLIRRLTCITPDSAVIALGSEMSGGIEDVRAEDIVAINSESGIRIKTAIGRGGYVKDVYVRGMTMQTMKYVFWMTGSYGSHPDEHYDPNALPVIQNINYQDMVAENVTMPAQLAGIAGDQFTGICISNVTITLSKKPKKVLWNCTDVSGYTSGVTPEPCQLLPEKQPGTVVPCNFPESSIPIDEVKLQRCYSRRRLM
Bol009607	MWRFSVLILLFSHLAVSSSSLGDSEATCSGIVPLPNRNDRISITDFGGVGDGRTVNTKAFREAIYRIQHLTRRGGTLLYIPPGVFLTESFNLTSHMTLFFAKGAVLKAVQDIWNWPLIDPLPSYGRGRELPGARYMSFIHGDGIRDVVITGENGTIDGQGEVWWNMWRSRTLKFTRPNLIELKNSKEIIISNVVFQNSPFWNIHPVYCSDIVIHHVTILAPQDSPNTDGIDPDSSSNVCIEDSYISTGDDLVAIKSGWDEYGIAFGRPSSNITIRRITGSTPFAGIAIGSETSGGIKNIVAEHISLSNMGVGVNIKTNIGRGGYIKNIKISNVYVENARYGIKIAGDTGDHPDAYYNPNALPVVKGIRINNVWGVNVRNAGSIQGLKDSPFTGICLSEI…
Bol042131	MTLFLARGAVIKAVQDTWNWPLIDPLPSYGRGRELPGARYISFIHGDGLRDVVITGQNGTIDGQGEVWWNMWRSRTLKFTRPNLIEFKNSKAIIISNVIFQNSPFWNIHPVYCSDVVIHHVTILAPQDSPNTDGIDPDSSNNVCIEDSYISTGDDLVAIKSGWDEYGIAFGRPSSNITIRRITGSSPYAGIAIGSETSGGIKNIVAEHISLSNMGVGVNIKTNIGRGGYIKNIKISNVYVENAKYGIKIAGDTGDHPDAFYNPNALPIVKGIHINNVWGVNVQNAGSIQGLKGSPFTGICLSEINLHGSLNSYRTWKCSDVIGTSLKVSPWPCSELRTTGGSYSCSSTF
Bol017915	MFKNVESLFINGSGVLDPHGETWWRSVRHSKRPRTLSFKQCTDIIYNGLTQYNSPKNHISVYGCTNATLSNLTLLAPEKSPNTDGIGISLSHNIRILDSSIQTGDDCIAITGERGGSSDINITRVACGPGHGISIGSLGKGDIDDTVENVIVRSCSFWGTQNGARIKTWHGGKGLAKNILFENITVTNTKYPIIIDQHYSNGGTGHVKGNAVKVSDVTFRYIEGTSASKIAIKLDCDENQGCHNIVMEHIKLTSAKPGKKLSAYCKFADVKASFVNIHINCGLYPQLLPLFPSLPKII
Bol013580	MESEKPSVVSSITRPSWVLLLLAFTVLAILSHQISSRSFLPLFIPTTAIHDPVTCSGFFNHDPSPKRIVMSLTEFGGVGDGKTSNTEAFRRAVANLKGFAAEGGAQLNVPKGTWLSGSFNLTSNFTLFLEQGAVILGSQDPEEWPIIEPLPSYGRGRERPGGRHISLIHGDNLTNVVITGENGTIDGQGKMWWELWWNRTLVHTRGHLIEIKNSHNILISNLTLLNSPFWTVHPVYCSNVVIRDMTILAPMNAPNTDGIDPDSSTNVCIEDCYIESGDDLVAVKSGWDQYGMAMARPSSNIIIRRISGTTRTCSGVGIGSEMSGGIFNITIQDIHVWDSAAGLRIKTDVGRGGYISNITISNVLLEKVKVPIRFSRGSNDHPDDKWDPKAMPRVKGIYI…
Bol033817	MESEKTSVVSSIARPSWAFLLLAFTVLSILSHQISSNSFLPLFIPTTTTRLQDPVTCSEFFLHDPSPKRIVMSITEFGGVGNGKTSNTEAFRRAVQHLRGFAAEGGAQLNVPKGTWLSGSFNLTSNFTLFLEQGAVILGSKELEEWPIIEPLPSYGRGRERPGGRHISLIHGDNLTNVVITGENGTIDGQGKMWWELWWNRTLVHTRGHLIEIKNSHNILISNLTLLNSPFWTIHPVYCSNVVIRNMTILAPMIAPNTDGIDPDSSTNVCIEDCYIESGDDLIAVKSGWDQYGMAMARPSSNIIIRRISGTTRTCSGVGIGSEMSGGIFNITIQDIHVWDSAAGLRIKTDIGRGGYISNITISNVFLEKVKVPIRFSRGSNDHPDDKWDPRAMPRVKGI…
Bol018697	MEIILRFSVSVIFLCFGLVNSQNYSVLDFDATGDGQTDDSNAFVKTWNAACGGGGDISILLIPAGRTFLIQPIVFNGPCRSSHTKVQLEGVIIAPSNKEAWSNPNSRMWIKFSAVLGLVIVGSGTINGRGSSFWEQNLKASQRPTSLHISKCDNLSISGITSVDSPKNHISIAACTNVAISNVRLFAPEDSPNTDGIDISRSTNVNIFDSTIQTGDDCIAINTGNTNINITRINCGPGHGISVGSLGVNGGNAAVSDVQVTQCTFNQTMNGARIKTWPGGQGYARNISFENITLINAKNPIIIDQQYIDKGRVYSAEKSAVAISNIKFIDFRGTTSKKNAIKIDCSATTRCKDVLMNGINITMADGKQPRVDCKNVDGKSEDTILTHDCFENI
Bol030394	MYSLTLKCLALKLLLLISCDARHSVYWRANHRSIAEGGSSGTFNVLDYGAKGDGTSDDTKAFEDAWNEACKVAASTLLVPSGSTFLVGPVSFLGKECKENIVFQLDGKIIAPTSSRAWGSGLLQWIEFKSLIGITIKGKGVIDGQGSVWWNKSPDYDPADDNDMMKDQKGTKTPGTKPTALRFYGSNGVMVNGITIQNSPQTHLKFDNCVNIQVSDFTTSSPGDSPNTDGIHLQNSQDAVIYRSTLACGDDCISIQTGCSNIYIHDVDCGPGHGISIGGLGKENTKACVSNITVRDVTMHETTNGVRIKSWQGGSGSVKQVMFSNIQVSEVANPIVIDQYYCDGGGCHNETSAVAVSNINYINIKGTYTREPVRFACSDSLPCTGISLSTIELKPATDK…
Bol021323	MNKSLLFFVFLCLLIQISKLGFCLERKAHNGNNGLKRHGFISVTSFGAVGDGKADDTKAFLKAWKAACKGGIRGKTNFLVPLGKTFMLKPLTFEGPCKSSPITFLIGGNLVAPGYTWHAGNYPAWISFGSINGLVVTGGGTVNGRGSVWWRNVQHRPTAMHFNNCNGLHISNLHHLNSPRNHISLSCSENISLSGLNMTAPGDSPNTDGIDISNCRGVDLRDSVIATGDDCIAINGGSSYINITGIFCGPGHGISVGSLGENGHFSAVEEVRVKNCTLSNTKNGVRIKTFQNGSGFARKISFEDIKMVASENPIIIEQNYHDRAKNGDVSFEYSNYQSCRVNRLYQTLSGSGNGRGVRVSDVRYSRIHGSSASSEAITMNCDANLGCVDIVMDHVDLVS…
Bol019823	MKKSSLFFVLLCLFQISKLGFCLAGSVHTANNNENKRHRFISVTDFGAVGDGKTDDTQAFLKTWEAVCNGVSHKSFLVPLGKTCMLKPLKFAGPCKSSSITFVIRGNLVAPGYTWDVGNFPEWISFDSINGLVVKGGGVKGGGTLDSRGSVWWGSGHAQDKDRPTAMHFNNCNGLRMYNLQHLNSPRNHIGLTGSKNISISGLNLTAPGDSPNTDGIDISKSVGVDIRDSVISTGDDCIAINSGSSYINITGLFCGPGHGISVGSLGKNGEFATVEEVRVKNCTLSNTTNGVRIKTYQNGLGYARKISFEDIRMVDSKNPIIIEQNYINRGKIEEVSFENSNYQNRGGKNRFYKTESGNGRGVKVSDVRYSRIYGSSASDEAVTFNCNADLGCEDIVMD…
Bol012123	MDFFMLLTYLFSLFHNNQTGPSHSSPDVNSKIFNVFNYGAIGNGYADDTKAFMDAWEDTCNYIGSKSTMEIPQGRTFLLQPIGFHGPCKSKKIVFSISGNLTAPYAPYQWKCNEDYCHQWIEFAHINGLYIDGPGTIDGQGPKWWSLNCKKYEQACHRRPRGMVISHSSNVHISNIVVKDSPNFQMSLEDSKWIFVKQLTITADGDSPNTDGIHIQRCRNVFVHNSNIHTGDDCISIGDGSKYVNISGISCGPGHGISIGSLGRNGSKETVENVIVRDCIFRKTDNGVRIKTWQGGRGLVRNILFERIKLHGVTRPIIIDQFYCPHSQCNNHTDAVEIKNIMYKHIHGTAVKKPFVELLCSKSVPCRDIYMNDIDILDQDEGKGKKYHKRSSHPPAECI…
Bol036358	MGISRLPISVFVFFLLSAHHLSLGDPITCSGIVPMKHRSQMLSISDFGAVGDGTTLNTNAFNAAIDRIRNASSSEGTLLYVPRGVYLTQSFNLTSHMTLYLADGAVIKALQDTEKWPLIDPLPSYGRGRERPGSRYISFIHGDGLTDVVITGKNGTIDGAGEPWWNMWRHGTLKFTRPGLIEFKNSSDILISHVVLQNSPFWTLHPVYCSGVVVHHVTILAPTDSPNTDGIDPDSSSNVCIEDSYISTGDDLVAVKSGWDEYGIAYNRPSRDITIRRITGSSPFAGIAIGSETSGGIQNVTVENITLYNSGIGVHIKTNIGRGGSIQGITVSGIHLEKVRTGIKISGNTGDHPDDKFNTSALPVVQGITIKNVWGIKVERAGMVQGLKDAPFTNLCFSN…
Bol004462	MCSSGGSNKTLLVPSDNTFLLQPLVFQGPCNSPSVQVQLEGKIVAPLNKAAWSDFKSYEWVSFNKIIGLTVLGSGTINGRGSSFWEANMPASKRPTQLHFEGCNNLEINGITSFDSPRNHISLTDCRQVKITQIKLIAPGDSPNTDGIDISTSTDVEIYDTIVGTGDDCVALNSGSINISIARMRCGPGHGISVGSLGKDGEESTVENVQVTNCTFNDTNNGARIKTWPNGKGYARNIVFMDIMLTETKNPIIIDQQYIDKGRIDVEESSAVAISNVTFTDFHGTSRQDEIIKIDCSEVTCCKDIVLDRINITTVDGNKPIVECSNAYGNSTNAYDGCLKTQ
Bol004471	MKSSYLRHRMEIIVRVVFVLTLVNFGLVNGQIYDVLKFGAEGDGTTDDSKAFVEAWKAMCSSGGSNKTLLIPSDNTFLLQPLVFQGPCNSPSVQVQLDGKIVAPLNKAAWSDLKSYEWVSFDKIIGLTVLGSGTINGRGSSFWEANMPASKRPTQLHFKGCNNLEINGITSFDSPRNHISIRDCRQVKITQIKLIAPGDSPNTDGIDISTSTDVEIYDTIVGTGDDCVALNSGSININITRMQCGPGHGISVGSLGRDGEESIVENVQVTNCTFNETTNGARIKTWPNGKGYARNIVFKDITLTETQNPIIIDQHYKDKGHIHVEESSAVAISNVIFTNIHGTSQKDEIIKIDCSDVTSCKDIVLDRIDITTFDGNKPLIECSNAYGKSTNAYDGCLKAQ
Bol033970	MGAYFGAFTVFIFCLLGFSANAVYISIGSSSGSDITQALVKAFTTACQSPTPSRVVIPKGEFKLGEIQMRGPCKAPVEITIQGTVKADGNAIQGKDTWIVFGNINGFKLNGGGAFDGEGNAAWRVNNCHQTFNCKKLPISVRFDFVENAEIRDISSIDAKNFHINVLGAKNMTMDHINIIAPKDSPNTDGIHLGRSDGVKILNTFISTGDDCISVGDGMKNLHVEKVTCGPGHGISVGSLGRYGNEQDVSGIRVINCTLQQTDNGLRIKTWPSAACSTTASDIHFENIIVKNVMNPILIDQEYCPWNQCNKQKPSTIKLANISFKQIRGTSGNKDAVKLLCSRGYPCQNVEIGDIDIRYSGADGPATFQCSNVSPKLMGTQSPKACSGPVTNLPQ
Bol011235	MSPDLYLETNHLHGHSTRNNHMKNRHGYAPASSPRAFNVKSFGAKANGNDDSQAFTKAWNAACSSTGTVYVVVPKNRAYTLKSVKFSGPCKSSLIVFKIYGKIEAWKDPSAYEERRLWIVFEAVNNLRVEGGGRIDGNGNKWWPNSCKINPNLPCLGAPTAVTFVECKNLLVSNIRLENAQQMHMTFQDCENVKALNLMVTSPGNSPNTDGIHVTGTRNILIQDSIIRTGDDCISIVSGSENVRATGITCGPGHGISIGSLGANNSEAYVSNVVVNKATLIGTTNGVRIKTWQGGHGVAKNIIFQDIIMKNVTNPIIINQDYCDRVESCPQQKSAVQVSNVLYKNIQGTSSRPVAVKFECSKSIPCQGISMQNVKLVDQTQQDVVSTASCSNVKLDTKG…
Bol033958	MYQKTIIFLTILLTSLRSCSSSYPFDPRYDHSISPNAYYETSHLHGHITHNRHMKDRHAHAPRSSDRAFNVNSFGAKANGNDDSQAFMKAWEAACSSEGTVYIVVPENRAYTLKSVKFSGPCKSSLIVFKIYGKIEAWKNPSDYRERRFWIVFQTVDNLRVEGGGRIDGNGKIWWPKSCKINPELPCQEAPTAVTFVECNNLMVRNIRLENAQQMHMRVQNCENVKALNLMVTSPGHSPNTDGIHVTGTRNILIQDSIIRTGDDCISIVSGSENVRATGITCGPGHGISIGSLGAHNSEAYVSNVVVSKATLIGTTNGVRIKTWQGGHGMAKNIIFQDILMKNVTNPIIINQDYCDQTKACPEQKSAVQVSNVLYKNIHGTSSRPEAIKFECSKSIPCQ…
Bol018425	MLISSYTRNQILCFIALIITLTSLTESRYHHHKEKHKHNSHSHHSSKPEPPSSSISQPPTPSPGPDDSPSPSLPPSPSDDPEEDNNGVYDVRKFGAVGDGVADDTEAFKTAWDSSCSNGNDTVSVLRVPYGYTFMIQSSIFTGPCHSYQLFQVDGTIVTPDGPESWPSNISKRQWLVFYRVNGMALKGAGVIDGRGQKWWDLPCKPHRTVNKSAIVAGPCDSPIALRFFMSSNLTVEGLQIKNSPQFHFRFDGCQGVHVESLHITAPPLSPNTDGIHIENSNSVTIYNSVISNGDDCVSIGSGSYDVDIRNLTCGPGGHGISIGSLGNHNSHACVSNITVRDSVIKYSDNGVRIKTWQGGFGSVSGVTFNNIHVESVRNPIIIDQYYCMTKDCANKTSA…
Bol008401	MASARSLVAKANNTNVGSLILMALVFGSCVANGEYLGGRRGLAAVAGNPMVFDITKNGAVGNGATDSSKAFLNTWLQVCASPVPATLLVPKGDFLAGPVIFAGPCKSKVTVEVQGTILAPPSGYPTPEWFLFEHVDNVVLTGPGTFHGKGEAVWKADGCGKKVDCNLPPTSLKFRNILNLDISGISSVNAKAFHMFLVKTTNVNVQNIKITAPAESPNTDGIHLSNAVNVHIADSLIATGDDCISVGRGSTNVTVERVTCGPGHGLSVGSLGKYPNEENVADIHFRNCTMKDTDNGLRIKSWGGSSPSTAVDITYEDIMMTNVKNPIIIDQNYGSRGGDSKVAISNVLFKNVRGTTITKDEVQFMCSKSVPCKGVSVVDVELNFVGDKGGHPSSSGGLV…
Bol040774	MANARMLAAKANNTNIGSFIIMALVLGSCVANGEYLGGGRELTGNPTVFDITQFGAVGDGRTNTFKAFLKAWIQVCASPVPATLLVPKGNFLAGPIIFAGPCKSKVTVNVQGTISATTSGFATPEWILFERVDNVHLTGPGIIHGRGEAVWAADGCGKKFKCNLPPTSLKFRNIVNLEVSGISSVNAKAFHMFLVKTVNVNIHNIKIIAPAESPNTDGIHLSNADNVRILDSFIGTGDDCVSVGRGSNNVTVERVVCGPGHGLSVGSLGKYLNEEDVSGIHFRNCTMRNTDNGLRIKSWGGSTPSKAVDIHFEDIIMENVKNPIIIDQNYGSRGGESRVAISDVLFKGVRGTTITKDFVQFMCSKSVPCKGVRVEDVNLNFVGNKGGHQSASGGLIGSL…
Bol041009	MTKTNITLALLFTLLTFIDVSTSSSVVFNVVSFGAKPDGVTDSTAAFLKAWQAACVSAYSATVMVPTGTFLVKGITFTGPCKSKLKFQVAGTVVAPADYWAFGNSGYWILFNRVSKMSLVGGTFDARASGFWACRKSGQNCPPGVRSITFNGAKDVVISGVKSMNSQMSHMTLKGCTNVAVRNIKLVAPGNSPNTDGFGVQSSTGITLTGSTIQTGDDCVSIGPGSRNFLISKLNCGPGHGVSIGSLAKTLNEDGVENVTVSNSVFTGTTNGVRIKSWARASTGFVNKVFFQNLIMKNVQNPIIIDQNYCPTHQGCPTEHSGVKISQVTYRNIQGTSATQQAMNLACSKTNPCTGITLQDIKLTYNKGTPATSYCFNAVGTSLGVIQPTSCLNR
Bol011532	MNSQITHMTLNGCTNVAVRNFKLVAPKNSPNTDGFDVQLSTGVTFTGSTVQTGDDCVAIGPGTRNFLISKLPCGPDGVENVTLSSSVFTGTQNGVRIKSWARPSTGFVKNVFFQDLIMKNVQNPIIIDQKYCPDHQGCLTEHSGVKISQVTYKNIQGTSATKQAMKLVCSKSNPCTDITLQDIKLTYKKGTPATSYCFNALGTSLGVIQPISCLNQ
Bol036708	MMRKGLRLRSITMMMLMAVLVWSVTLETCIARRGKHWRHNHRSSSDLSDSLSSKKPKSHGNSHHNSHNNNNNHHQESKPKPKPKQKTPPKADGNNSPVISPPPKVQPPSLPPLKGSQVFNVMDFGAKGDGKCDDTKAFEAAWAAACKVEASMMTVPPEYTFLVGPISFSGPYCQANIVFQLDGTIIAPTDSKSWGKGLMWWIEFTKLKGIKVQGKGVIDGRGSGWWQQDYPFIDGETKLIVPLNNSVHQNPPMPVRSELDWKMPSIKPTALRFYGSIGVEVSGITIQNSPQCHLKFDNCIDVEVHDMSVSSPGDSPNTDGIHLQNSRDVLIHSTTLACGDDCISIQTGCSNVFVHNVNCGPGHGISIGSLGKDSTKACVSNITVRDVAMHNTMTGVRIK…
Bol022032	MMMRKSLSLRSITLMMLMAVLVWSVTLETCIARRGRHWRHNNRRSTDLSDSMSSKKPKSHGNSHHSSHNNNNSHHHKSKPKPKPKLQTPRKVDDNYNSPVVSQLPKVQPPSLPSLNESQVFNVMDFGAKGDGIRDDTKAFEAAWAAACKVEASMMIIPPEYTFLVGPISFSGPYCQPNIVFQLDGTIIAPTDSKSWGKGLMWWIDFTKLIGIKVQGKGVIDGRGSGWWQQDYPFIDGETKLIVPLNNSVNQNPPISEFDLKMPSIKPTALRFYGSIGVEVSGITIQNSPQCHLKFDNCGDVVVHDMTVSSPGDSPNTDGIHLQNTRDVLIHSTTLSCGDDCISIQTGCSNVYIHTVTCGPGHGISIGSLGKDSTKACVSNITVRDVAMHNTMTGVRIKT…
Bol031271	MGSITIIMLMAVLVWSITLETCIARRGRHWRQNHRSSSDLSDSLLSKKPKSHSYHHSSHNNNHNHHHKSKPKPKPKLKTPPKSDHNKSPVVSPPPKVQPPSLPPPKGSKVFNVMDFGAKGDGKCDDTKAFEAAWAAACKVEASMMIIPPEYTFLVGPISFSGPYCQANIVFQIDGTIIAPTDSKSWGKGLMWWIDFTKLKGIKVQGKGVIDGRGSGWWQQDYPFIDGETKLIVPLNNSVPMPIRSEFDWKMPSIKPTALRFYGSVGVEVSGITIQNSPQCHLKFDNCVDVLVHDMAVSSPGDDCISIQTGCSNVYIHNVNCGPGHGISIGSLGKDSTKACVSNITVRDVAMHNTMTGVRIKTWQGGVGSVKGILFSNIQLNEVQLPIVIDQFYCDHTTC…
Bol014374	MITRESQSLRSVTIMILMVILVWSVTLQTCIARKGRHWRHHHSSSSSSSTLSDSLSDSLSSKKPNSHHNSHSHKSKPQLKTPPPKSGSPVLPQPPQVQPPPSTQVQPPPPAPLSLQPLEGSQEFNVLDFGAKGDGMSDDTEAFEAAWASACKVEASTMVIPPDYIFLVGPISFSGPYCQANIVFQLDGMIVAPTDSESWGRGLLWWIEFTKLKGITIQGNGVIDGRGTGWWQQDNPFDYPVDDDFKLIVPLNNTVQERPPMPIRSELNGMPSIKPTALRFYGSIDVTVTGITIQNSPQCHLKFDNCVQVLVHDVTVSSPGDSPNTDGIHLQNTRDVMIHTSTLACGDDCISIQTGCSNVYVHNVNCGPGHGISIGSLGKDSTKACVSNITVRDVVMHNT…
Bol041469	MASINTAFKALCLSLLFVTVSSSSATEPKVFDVQSYGAKGDGTADNANAFTNAWRDACAWKGRSKVYVPKGAFYLGGVTFAGPCNCQTYFVIDGVLLAPTNNDDIKKETWVNFAYINYLTISGSGTIDGQGKESWPFNNCNKNDNCPRLAVSMGFDFVNNSRIEGITSLNSKAGHFNFYFVDNFTIAGVNITAPGDSPNTDGIKVGFSSNINISNTHIGTGDDCIAILSGNTNLFIYNVTCGPGHGISVGSLGKNKDEKNVEGLTVRNTVFTGTSDGIRIKTWESSATEIAISNFLYENIQMIDVQSPINIDQQYCPYPPCKKKGDSHVQIQNVTLNNIWGSSMNKEAVKFQCSKLFPCKNVQLIDVNLSYSGNGGPATALCENIEGSASGKMAPPNCLN
Bol013164	MVETLLPSRFQSHLQKLDPKRRLLTSTIASHKTLLFAFLWIAAFASVFLWQRPSYIGGYVVGPVAGGRFTVFGKVKPLQPVPRLRPAVFDLKEFGGVGDGVAVNTEAFERAVVEISKLGGGGGGQLNVPPGRWLTAPFNLTSHMTLFLAEDCEILGIEDEKFWPLMPPLPSYGYGRERPGPRYGSLIHGQNLKDVVITGHNGTINGQGQSWWKKHQRRLLNNTRGPLVQIMWSSDIVIANVTLRDSPFWTLHPYDCKNVTIRNVTILAPVTGAPNTDGIDPDSCEDMVIEDCYISTGDDAIAIKSGWDQFGIAYGRPSTNILIRNLIVRSVISAGVSIGSEMSGGISNVTIENLLIWNSRRGVRIKTAQGRGGYIKNITYKNVTLDNVRVGIVIKTDYN…
Bol008664	MVYTDLDILEKLENFDIPEDDADDYDTKLFDWPSFTSRSSGKNLVNVDTFGAAGDGVSDDTQAFVSAWNKACGMPKSVLLVPQGRTYLVNATKFNGPCETKLVIQIDGKIVAPDEPSNWDPKFQRIWLEFSKLKGVVFQGNGVIDGSGSKWWAASCKKNKSNPCKSAPTALTIESSSGVKVTGLTIQNSQQMNFIIARSNSVRVSKVMVSSPGDSPNTDGIHITGSTNVVLQDCKIGTGDDCVSIVNASSNIKMKKIYCGPGHGISIGSLGNNNSTGIVTNVVLDTAFLKETTNGLRIKTYQGGSGYVQDVRFTNVQMQDVSNPILIDQFYCDNPTSCQNQTSAVKISQIMYRNITGTTKSEKAIKFACSDTVPCSHIVLNNVNLEGRDGQVEAYCNSA…
Bol012285	MHMMDKLFILSLIGLLTLTAYGAAAKMVYTDLDILKKLENFDIPEDDDADDHYDTKLSDLASFTGRGSGKNLVNVDTFGAAGDGVSDDTQAFVSAWKQACGTPKSVLLVPQGRTYLVNATKFNGPCERKLIIQIDGTIVAPDEPSNWDPKFQRIWLEFSKLKGVVFQGNGVIDGSGSKWWAASCKKNKSNPCKSAPTAFTIESSSGVKVRGLTIQNSQQMNFIIARSTSVRVYKVMVSSPGDSPNTDGIHITGSTNVVLQDCKIGTGDDCVSIVNASSNIKMKRIYCGPGHGISIGSLGNHNSTGIVTKVVLDTAFLKDTTNGLRIKTYQGGSGYVKGVRFSNVVMQDVSNPILIDQFYCDNPTSCQNQTSAVKISQIMYRNITGTTKSEKAIKFACSD…
Bol033003	MDRLFILSLLALLMVTSYRAAGETSYRELDILGELENLDVPQDDIDDDVTFFDFSLFTSQFSGKNLVNVDSFGAAGDGVSDDTQAFVSAWKIACSAPRSVLLVPQGRSYLVNATKFNGPCQENLIIQIDGTIVAPDEPSQWNPRFQRVWLEFSKLQGVIFQGNGVIDGSGTKWWAASCKKNKSNPCIGAPTALTIESSSNVYVRGLTIRNSQQMHLIIARSNTVRVSRVMVTSPGDSPNTDGIHITASTNVIVQDCKISTGDDCVSIVNASSRIKMKKIYCGPGHGISIGSLGRGNSTATVSAIVLDTAILKNTTNGLRIKTWQGGNGYVKGVRFENVEMHDVANPIIIDQFYCDSPSTCQNQTSAVHITEIMYRNITGTTKSKNAIKFACSDAVPCSH…
Bol044885	MRILSGILVVYLISTLLFGQLIYVARGRFHYHKRRGLSDPPPPPPPAVTANPPQVPSDPYPNPNPDPAPGDSDSGCIFDVTSFGAVGDGSCDDTAAFKAAWKAACAVESSVVLAPEGGVFKITSTIFSGPCKPGLVFQLDGVLMPPDGPEEWPEKDSKSQWLVFYRLDGFTFAGKGTVEGNGQKWWDLPCKPHRGPDGSSSSEPCVSPTMIRFFMSNNIEVGGLRIQNSPQFHMKFDGCEGVSINDIQISSPKLSPNTDGIHLGNTRSVAIHNSVVSNGDDCISIGTGCSDIDIQGVTCGPSHGISIGSLGVHNSQACVSNITVRNTVIRDSDNGLRVKTWQGGTGSVSNLLFENIQMENVLNCIIVDQYYCQSKDCRNETSAVRVFDVQYRNIKGTYD…
Bol012571	MASSLSLVHIFTILVTIIMSRFAQFDARTSLNVLTFGAQPNGVVDSTKAFSDAWDSACRVEDSAMIYVPKGRYLIGRELRFEGESCKSREITLRIDGTLIGPQDYRLLGKEQNWFSFVGVHNVTVLGGSFDAKGYTLWSCKANGQNCPEGATTIRFMDSYNVKIKGVLSLNSQLFHIAINRCNNVKIEDIRIIAPDDSPNTDGIHIQKSTDIEVRNASIKTGDDCISIGPGTKNLMVDGITCGPGHGISIGSLAKDLEEEGVVNVTVKKAVFVRTDNGIRIKSWPRHSKGFVERVRFLGALLVNVSYPILIDQNYCPGDSYCPTEESGIKINDVIYSGIMGTSATKVAIKMDCSERFPCTQIRMQAINLTYNGGEAKTSCINASGKQLGLVIPNGCL
Bol027484	MANTVCCLTLILFIASLASGVSAAAPAGRMIFDVRSYGARGDGKTDNANAFTRAWKDACQWKGSARVFVPLGTFYLGGVTFAGPCQSRISFIIKGTLLAPKDANAIKQDTWIIFRYVDYLTVSGGGTLDGQGTSAWRLNDCTRNPNCRPLPMNIAFQFVRFSRISRIKAINSKMGHLNFFAVEYFEITRVSIRAPADSPNTDGIKIGSSHHMKIHDVFIGTGDDCIAILSGTTNLDIFSVKCGPGHGISVGSLGRFKDEKSVYGISVRDSVFTGTSNGVRIKTWAPSASRNIVSNFTFQNLQMINVGSPIIIDQQYCPNNQCTKNSHSQVQIENVKFNNIWGTSTDKVAVKLQCSQTAPCKDVELAGINLVHRGVDGPATALCENVSGWTRGKISPPSCI
Bol037382	MMESRVESKKGIEYMAMQCRKHKAVLTDFGAVGDGKTSNTKAFRDAIAKLTPQAADGGVQLIVPPGNWLTGSFNLTSHFTLFIQQGATILASQVESEYPMIPRLPSYGDARFASLIYGTNLTDVVITGNKGTINGQGKSWWLKYRSGGFNLISRPLLIEILYSENIQISDINLVDSPMWNIHPVYCKNVIIKNIKIDAPIDSPNTDGINPDSCTNTLIEDCSVTSGDDCIAVKSGIDQYGIATSIPTQQLSIRRLTCVSPDSAGIAIGSEMSGGIKDVRIEDVTLINTQSAIRIKTAIGRGGYVKDIFARRFTMKNMKYVFWITGSYKLHPIGFDPNALPEIRNINYRDMTADNVTISAKLEGIKKDPFTGICMSNVTMALSPTTKKLQWNCTDVAGVT…
Bol037023	MASRFLILCVSSLFFFSLAVSSAPINEYYKGDKVFDVRNYGASGDGKRDNAIAITKAWNDACQWSGGSSTVYIPLGTFYLSQITLSGPCKSYITFIISGTLSAPRDPNLIKQEEWIEFRYVDNLTVTGGGLLDGQGSYSWSLNDCDKNPKCRTLAINIGFAFVRYSRINGLRSINSKMGHFNLFSVEDFNITGVTITAPGDSPNTDGIKIGKSKDMHIYNVTIATGDDCIAILDGITNLDISNVRCGPGHGISVGSLGRYKDEKNVEGLTVRNSVFNGTTDGLRIKTYAKSVSEISVSNFLYDNIQMLNVGNPIVIDQQYCPHGQCDSPGKYNSHVQIRNVKYNKIWGTSTSQAALNVQCSKTFPCQDVELSNINLMYNGRDGLATALCENVGGSVRGT…
Bol037953	MNIGFSFVRSARVNGLRSINSKMGHFNLYAVENFNITGVKITAPEDSPNTDGIKIGRSKDMHIFNVSIGTGDDCVAILDGTTNLDISNVRCGPGHGISVGSIGRFKDEKSIEGITVRNSVLKGTMNGLRIKTWAKSASETSVSKFLFEDIQMINVRNPIVIDQQYCPHNLCDSPGKYNSHVQIKDVKYTSIWGTSATQAALMMQCSKTFPCRGVELSDINLVYKGRDGSVTATCENVAGSVHGKIVPGGCRI
Bol005185	MAHCCTVLTGLLVWSLLMLSWCEASRNNINRYDHSYGTFKSNSLIKRRDDITRLKSVARASLRLPTTVSVSDFGAKGDGKTDDTQAFVNAWKKACSSSGAVNLLVPEGKTYFLKSIRLNGPCTSILTVQILGTLSASQQRSDYKDLSKWITFDGVNSLTVDGGATGTVNGNGETWWENSCKRNEAKKCTKAPTALTFYNSKNLRVNNLRVKDAQQIQISIEKCSNVQVSNVEVTAPADSPNTDGIHITNTQNIQVSKSIIGTGDDCISIESGSQNVKINDLTCGPGHGISIGSLGDDNSKAFVSGVTVDGAKLSGTDNGVRIKTYQGGSGTASNIIFQNIQMENVKNPIIIDQDYCDKSKCTEQKSAVQIKNVVYRNISGTSASDIAITFNCSKNYPCQ…
Bol004872	MLSWCEASRRSINGYDHHHSYGIFKSNSLIKRRDDGTRLKSFARVSSLPPTTVSVSDFGAKGDGKTDDTQAFVNAWNKACSSSGAVNLLVPERKTYFLKSIRLNGPCKSIITVQIFGTLSASQKRSDYKDITKWITFDSVNSLSVDGGATGTVNGNGETWWQNSCKRNEAQPCTNAPTALTFYNSKNLRVNNLRVRNAQQIQISIEKCSNVQVSNVEVTAPADSPNTDGIHITNSQNIQISKSIIGTGDDCISIETGSQNVNINDLTCGPGHGISIGSLGDDNSKAFVSGVTVDGAKLSGTDNGVRIKTYQGGSGTASDIIFQNIQMDNVKNPIIIDQDYCDKSKCTEQTSAVQVKNVVYRNISGTSASDIAITLNCSKNYPCQGIVLDKVNIKGGKGS…
Bol011049	MQALTLYNLKNLNLKNLRVRNAQQIQISIEKCNNVSVKNVEITVLGDSPNTDGIHITNTQNIRISNSDIGTGDDCISIEDGSQNVQISDLTCGPGHGISIGSLGDDNSKAYVSGINVDGAKLSETDNGVRIKTYQVIETVVLMYYDDLKKKLVGENVIKRLALLKVSAAVSFDEGVMSCLEHLKAAPWSEDKVDIVLACLDELHLPEDSEEGYLALEKIIILISLEESAEEESLDVTAGWSEREEAADDHTILMESFFLWMQQIESTGRGVLVYLRGYEGRGVGLRWSEGIWISHCVKSPSVESYHRGK
Bol029485	MVYKTSCLLLPLALVFLDFIITSSLAKPIPTTFINVLTYGAKPDGSTDSTKAFLAAWQVACATVNPTTIIVPKGRFLVGNLVFQGKKCTDTPISIRIAGSLIAPEDYRIVASSEQWIWFESVTDVSIYGGILDAQGSGLWNCKNNGGSNCPTGAKTLLFSGSNNININGLTSINSQKFHIVINSCNNVNIDGVTVSADANSPNTDGIHIQSSHLVSITNSRIGTGDDCISIGPGSTHVSIQGIQCGPGHGISIGSLGIAEEEQGVENVTVSNVDFTATSNGVRIKTWAKNSKSFARNIVFQHINMKMVKNPIIIDQHYCFYKPCPKQESGVEVSNVRYEDIHGTSSTDVAVKLDCSKEKPCTGIVMDNVNLALQLVNQPAQASCSNANGLANDVVIPFT…
Bol021648	MIHKTSCLLLLPLTLIFLDFILISSLAKPTPITSLNVLTYGAKPDGSKDSTKAFLAAWQVACASPNPTTIIIPKGRFLVGNLVFQGTKCTNAPISFRIAGSIIAPEDFRVIASSLQWIMFDGVTNVSIYGGVLDAQGSSLWKCKNSGGKKCPTGAKTLLFTDSNNISIYGLTSINSQKFHIDIDQSNNVKIDGVKVSADGDSPNTDGIHIENSHSVNITNSRIGTGDDCISIGPGSTYVSIQGIQCGPGHGISIGSLGRSEDEQGVENVMVSNVDFMSTDNGVRIKTWGKDSKSFVRNIVFQHINMKMVKNPIIINQHYCLDKPCPKKESGVEISNVRYEDIQGTSNTEVAVMLDCSKDKPCTDIVMGNVNLVLQMVNGSAQASCNNANGLANDVVVPF…
Bol021647	MIHKTSFLLLLLPLTLIFLDFILISSLAKPTPITSLSVLTYGAKPDGSKDSTKAFLAAWQVACASPNPTTIIVPKGRFLVGNLVFQGNKCTNAPISFRIAGSIIAPEDFRVIASSLQWIMFDGVTNVSIYGGVLDAQGSSLWKCKNSGGKKCPTGAKTLLFTDSNNISIYGLTSINSQKFHIDIDQSNNVKIDGVKVSADGDSPNTDGIHIENSHSVNITNSRIGTGDDCISIGPGSTYVSIQGIQCGPGHGISIGSLGRSEDEQGVENVMVSNVDFMSTDNGVRIKTWGKDSKSFVRNIVFQHINMKMVKNPIIINQHYCLDKSCPKKESGVEISNVRYEDIQGTSNTEVAVMLDCSKDKPCTDIVMGNVNLVLQMVNGSAQASCNNANGLANDVVVP…
Bol021646	MIHKTSGLLLLPLTLIFLDFILISSLAKPTPITSLSVLTYGAKPDGSKDSTKAFLAAWQVACASPNPTTIIVPKGRFLVGNLVFQGTKCTSAPISFRIAGSIIAPEDFRVIASSLQWIMFDGVTNVSIYGGVLDAQGSSLWKCKNSGGKKCPTGAKTLLFTDSNNISIYGLTSINSQKFHIVIYQSNNVKIDGVKVSADADSPNTDGIHIGKSHLVNITNSRIGTGDDCISIGPGSTRVSIQGIQCGPGHGISIGSLGRSEDEQGVENVLVSNVDFTSTDNGVRIKTWGKYSKSFVRNIVFQHIKMKMVKNPIIINQHYCLDKPCPKKESGVEISNVRYEDIQGTSNTEVAVMLDCSREKPCTDIVMRNVNLVLQRINGSAQASCNNANGLANDVVVPF…
Bol045658	MKNILLCIVTIITLSFLTTNAQGRKVSQSYETYEYTAITCRSHSASITDFGGVGDGKTLNTKAFQSAVDHLSQYSSDGGAQLFVPAGKWLTGSFSLTSHFTLFLHKDATLLAAQDLEEYPVLKALPSYGRGRDAAGGRFASLVFGTNLSDVIITGNNGTIDGQGSFWWQKFHGGKLKYTRPYLIELMFSDTIQISNITLIDSPSWNIHPVYSSNILVKGVTIIAPVKSPNTDGINPDSCTNTRIEDCYIISGDDCVAVKSGWDEYGIAFGMPTKHLIIRRLTCVSPYSAAIALGSEMSGGIEDVRAEDITAYQTESGVRIKTAVGRGAFVRNVYVRGMSLHTMKWVFWMTGNYKAHADSHYDPHALPEITGINYRDIVAENVSMAGRLEGISGDPFTGI…
Bol045383	EIIVRVVFVLTLVNFGILNGQVYDVLKFGAKGDGTTDDSEAFVEAWKAMCSSGGSNKTLLIPSDNTFLLQPLVFQGPCNSLSVQVQLEGKIVAPLNKAAWSDFKSYEWVCFNKIIGLTVRGSGTITGHGSSFWEQLHFEGCNNLEINGITSFDSPRNHISIHDCRQVKITQIKLIAPGDSPNTDGIDISASTDVEIYDTIVGTGDDCVALNSGSININIARMQCGPGHGISVGSLGKDGEESIVENIQVTNCTFHETNNGARIKTWPNGKGYARNIVFKDIMLTETKNPIIINQQYIDKGRIDLEESSAVAISNVTFMDFHGTSRQDEIIKIDCSEVTCCKDIVLDRIDITTVDGNKPIAECSNAYGNSTNAYDSCLKTE

## Sheet: Table S2
Table S2. The molecular details analysis of BoPGs.
Clade	Gene ID	Chromosome	Location (5'-3')	Strand	ORF length (bp)	Protein size (aa)	Molecular	Isoelectric	Signal peptide	Domains
							weight (kDa)	point (pI)	position
A	Bol036708	C05	25518352 : 25520855	(+)	1599	532	58491.6	8.21	1 ~ 20	Ⅰ Ⅱ Ⅲ Ⅳ
	Bol031271	C08	39262239 : 39264681	(+)	1485	494	54478.3	8.31	1 ~ 31	Ⅰ Ⅱ Ⅲ Ⅳ
	Bol022032	C08	18093506 : 18095666	(-)	1596	531	58710.8	7.86	1 ~ 24	Ⅱ Ⅲ Ⅳ
	Bol014374	C03	52329125 : 52331593	(-)	1623	540	58958.9	6.75	1 ~ 32	Ⅰ Ⅱ Ⅲ Ⅳ
	Bol030394	C09	33869192 : 33871112	(-)	1320	439	47104.8	5.83	1 ~ 32	Ⅰ Ⅱ Ⅲ Ⅳ
	Bol042823	C06	32378479 : 32382255	(+)	1416	471	51334.7	8.8	1 ~ 21	Ⅰ Ⅱ Ⅲ Ⅳ
	Bol044885	C07	39965656 : 39968485	(+)	1422	473	50893.1	4.92	1 ~ 22	Ⅰ Ⅱ Ⅲ Ⅳ
	Bol045383	C08	29120639 : 29123308	(+)	1143	380	41322.4	4.96	1 ~ 20	Ⅰ Ⅱ Ⅲ Ⅳ
	Bol030704	C03	19058689 : 19060944	(-)	1461	486	53319.6	5.77	1 ~ 14	Ⅰ Ⅱ Ⅲ Ⅳ
	Bol040755	C05	533970 : 536232	(-)	1476	491	53444.8	6.31	1 ~ 29	Ⅰ Ⅱ Ⅲ Ⅳ
	Bol018425	C08	41073810 : 41076505	(+)	1476	491	53251.6	6.23	1 ~ 27	Ⅰ Ⅱ Ⅲ Ⅳ
B	Bol008664	C08	23074620 : 23076627	(-)	1335	444	48083.7	5.25	1 ~ 27	Ⅰ Ⅱ Ⅲ Ⅳ
	Bol012285	C06	23352830 : 23355296	(-)	1419	472	50880.3	6.39	1 ~ 24	Ⅰ Ⅱ Ⅲ Ⅳ
	Bol023474	Scaffold000099_P1	142207 : 144322	(-)	1389	462	49508.3	5.04	1 ~ 20	Ⅰ Ⅱ Ⅲ Ⅳ
	Bol033003	C07	4888155 : 4890199	(+)	1404	467	50513.7	5.83	1 ~ 22	Ⅰ Ⅱ Ⅲ Ⅳ
	Bol021438	C07	30138286 : 30140294	(-)	1401	466	44045.9	8.78	1 ~ 25	Ⅰ Ⅱ Ⅲ Ⅳ
	Bol011235	Scaffold000212	97848 : 100369	(+)	1221	406	44045.9	8.78	1 ~ 42	Ⅰ Ⅱ Ⅲ Ⅳ
	Bol033958	Scaffold000040	534080 : 536567	(-)	1317	438	48468	8.71	1 ~ 21	Ⅰ Ⅱ Ⅲ Ⅳ
	Bol005185	C04	39426345 : 39428485	(-)	1302	433	46546.4	8.5	1 ~ 24	Ⅰ Ⅱ Ⅲ Ⅳ
	Bol004872	C04	746748 : 748857	(-)	1257	418	44928.1	8.42	1 ~ 10	Ⅰ Ⅱ Ⅲ Ⅳ
	Bol011049	C04	9530241 : 9535738	(+)	930	309	34087.4	4.83	1 ~ 24	Ⅰ Ⅱ Ⅲ Ⅳ
	Bol007591	C07	26724934 : 26728245	(-)	1650	549	59129.9	8.52	1 ~ 23	Ⅰ Ⅱ Ⅲ Ⅳ
	Bol044442	C08	30909987 : 30913860	(-)	1299	432	46949.5	7.93	1 ~ 21	Ⅰ Ⅱ Ⅲ Ⅳ
C	Bol030032	C04	1719867 : 1721339	(+)	1182	393	42636.8	9.76	1 ~ 26	Ⅰ Ⅱ Ⅲ Ⅳ
	Bol030034	C04	1736012 : 1737387	(+)	993	330	35525.7	9.59	1 ~ 12	Ⅰ Ⅱ Ⅲ Ⅳ
	Bol021650	C04	39937178 : 39938597	(+)	1104	367	40091.5	10.4	1 ~ 37	Ⅰ Ⅱ Ⅲ Ⅳ
	Bol030031	C04	1713315 : 1713695	(+)	594	197	21395.2	9.5	1 ~ 26	Ⅰ Ⅱ Ⅲ
	Bol008300	Scaffold000249	103960 : 106210	(+)	1185	394	41493.4	9.2	1 ~ 23	Ⅰ Ⅱ Ⅲ Ⅳ
	Bol011532	C08	2168766 : 2169802	(+)	651	216	23232.5	8.66	1 ~ 11	Ⅰ Ⅱ Ⅳ
	Bol041009	C05	1899496 : 1901647	(-)	1185	394	41570.4	9.3	1 ~ 23	Ⅰ Ⅱ Ⅲ Ⅳ
	Bol030036	C04	1744897 : 1745631	(+)	555	184	19661.2	8.85	1 ~ 17	Ⅰ Ⅱ Ⅲ Ⅳ
	Bol030035	C04	1738716 : 1741861	(+)	933	310	33448.2	9.58	1 ~ 27	Ⅰ Ⅱ Ⅲ Ⅳ
	Bol021651	C04	39943406 : 39944882	(+)	933	310	33154.7	9.41	1 ~ 27	Ⅰ Ⅱ Ⅲ Ⅳ
	Bol012571	C07	9330630 : 9332752	(+)	1194	397	43312.5	7.73	1 ~ 23	Ⅰ Ⅱ Ⅲ Ⅳ
	Bol029486	C03	12803062 : 12805271	(-)	1158	385	40942.5	8.31	1 ~ 18	Ⅰ Ⅱ Ⅲ Ⅳ
	Bol021649	C04	39930550 : 39932328	(-)	1167	388	41513.4	9.08	1 ~ 19	Ⅰ Ⅱ Ⅲ Ⅳ
	Bol044509	C08	31919184 : 31921407	(-)	1167	388	41041.6	8.8	1 ~ 20	Ⅰ Ⅱ Ⅲ Ⅳ
	Bol029485	C03	12795294 : 12796775	(-)	1230	409	43672.7	6.88	1 ~ 26	Ⅰ Ⅱ Ⅲ Ⅳ
	Bol021646	C04	39918350 : 39919831	(-)	1233	410	44109.7	8.63	1 ~ 27	Ⅰ Ⅱ Ⅲ Ⅳ
	Bol021648	C04	39924151 : 39925637	(-)	1233	410	43992.3	7.3	1 ~ 27	Ⅰ Ⅱ Ⅲ Ⅳ
	Bol021647	C04	39921253 : 39922730	(-)	1236	411	44111.4	7.3	1 ~ 28	Ⅰ Ⅱ Ⅲ Ⅳ
D	Bol020486	C03	11317327 : 11318950	(+)	1212	403	43746.7	8.56	1 ~ 23	Ⅰ Ⅱ Ⅲ Ⅳ
	Bol020485	C03	11313940 : 11315567	(+)	1212	403	43715.7	8.64	1 ~ 23	Ⅰ Ⅱ Ⅲ Ⅳ
	Bol015107	C03	15318991 : 15320607	(-)	1212	403	43697.8	8.38	1 ~ 23	Ⅰ Ⅱ Ⅲ Ⅳ
	Bol012582	C07	9400130 : 9402202	(+)	1212	403	43814.9	8.63	1 ~ 23	Ⅰ Ⅱ Ⅲ Ⅳ
	Bol029480	C03	12757184 : 12758886	(+)	1167	388	42187.7	7.89	1 ~ 23	Ⅰ Ⅱ Ⅲ Ⅳ
	Bol025405	C04	38597330 : 38598892	(+)	1215	404	43721.8	8.46	1 ~ 22	Ⅰ Ⅱ Ⅲ Ⅳ
	Bol041469	C06	11270776 : 11273757	(-)	1203	400	42992.2	6.23	1 ~ 25	Ⅰ Ⅱ Ⅲ Ⅳ
	Bol027484	C07	743639 : 745010	(+)	1203	400	43282.4	9	1 ~ 23	Ⅰ Ⅱ Ⅲ Ⅳ
	Bol037023	C06	40385147 : 40386756	(+)	1224	407	44315	7.7	1 ~ 22	Ⅰ Ⅱ Ⅲ Ⅳ
	Bol037953	C04	35088285 : 35089499	(+)	795	252	27281.1	8.59	1 ~ 15	Ⅰ Ⅱ Ⅲ Ⅳ
	Bol033115	C02	40400752 : 40402223	(-)	1194	397	43066.3	8.48	1 ~ 22	Ⅰ Ⅱ Ⅲ Ⅳ
	Bol033112	C02	40438662 : 40440127	(-)	1194	397	43066.3	8.48	1 ~ 22	Ⅰ Ⅱ Ⅲ Ⅳ
	Bol043084	C06	34638524 : 34640015	(-)	1149	382	41219.2	8.43	1 ~ 15	Ⅰ Ⅱ Ⅲ Ⅳ
	Bol008177	C01	38362657 : 38364658	(+)	1191	396	42155.8	7.47	1 ~ 22	Ⅰ Ⅱ Ⅲ Ⅳ
	Bol033970	Scaffold000040	592758 : 594112	(+)	1188	395	42377.2	7.97	1 ~ 22	Ⅰ Ⅱ Ⅲ Ⅳ
	Bol023021	C01	37992574 : 37994346	(+)	1215	404	43389.3	7.68	1 ~ 10	Ⅰ Ⅱ Ⅲ Ⅳ
	Bol033968	Scaffold000040	583531 : 585160	(+)	1194	397	42287.2	6.98	1 ~ 22	Ⅰ Ⅱ Ⅲ Ⅳ
	Bol023022	C01	37985401 : 37987036	(+)	1194	397	42345.2	6.74	1 ~ 22	Ⅰ Ⅱ Ⅲ Ⅳ
	Bol037072	C06	39428335 : 39430006	(+)	1263	420	45660.8	9.46	1 ~ 22	Ⅰ Ⅱ Ⅲ Ⅳ
	Bol018413	C08	40986088 : 40987695	(+)	1260	419	43974.1	8.52	1 ~ 32	Ⅰ Ⅱ Ⅲ Ⅳ
	Bol040774	C05	617927 : 619447	(-)	1257	418	44232.6	8.65	1 ~ 31	Ⅰ Ⅱ Ⅲ Ⅳ
	Bol003253	Scaffold000359	311761 : 313299	(+)	1263	420	43919.2	7.95	1 ~ 30	Ⅰ Ⅱ Ⅲ Ⅳ
	Bol008399	C03	44317804 : 44319436	(+)	1266	421	43890.1	8.08	1 ~ 31	Ⅰ Ⅱ Ⅲ Ⅳ
	Bol008401	C03	44304463 : 44306024	(+)	1266	421	43986.2	7.94	1 ~ 31	Ⅰ Ⅱ Ⅲ Ⅳ
E	Bol035965	C02	26652566 : 26654145	(-)	1437	478	52797.4	5.68	1 ~ 23	Ⅰ Ⅱ
	Bol013164	C08	21105596 : 21108067	(+)	1524	507	104257	6.98	1 ~ 58	Ⅰ Ⅱ Ⅳ
	Bol010852	C07	16484052 : 16486125	(-)	1377	458	50880.2	6.36	1 ~ 15	Ⅰ Ⅱ Ⅳ
	Bol044586	C08	33145329 : 33146069	(-)	741	246	27037.2	6.13	1 ~ 10	Ⅱ Ⅳ
	Bol037400	C08	24244666 : 24246666	(+)	1395	464	50862.1	8.22	1 ~ 22	Ⅰ Ⅱ Ⅳ
	Bol041965	Scaffold000008_P1	607972 : 609639	(-)	1350	449	48543.4	7.75	1 ~ 57	Ⅰ Ⅱ Ⅳ
	Bol037382	C08	24373655 : 24375431	(-)	1317	438	47848	8.22	1 ~ 27	Ⅰ Ⅱ Ⅳ
	Bol045658	C08	32721299 : 32723730	(+)	1419	472	51371.1	6.16	1 ~ 23	Ⅰ Ⅱ Ⅳ
	Bol042100	C06	42987348 : 42990064	(+)	1482	493	54475.6	6.43	1 ~ 24	Ⅰ Ⅱ Ⅳ
	Bol014923	C01	10013732 : 10014827	(+)	861	286	31384.8	5.62	1 ~ 26	Ⅰ Ⅱ Ⅳ
	Bol014926	C01	9993740 : 9996463	(+)	1359	452	49860.9	5.37	1 ~ 32	Ⅰ Ⅱ Ⅳ
	Bol016592	Scaffold000153	141544 : 143215	(+)	1329	442	47824.4	5.49	1 ~ 18	Ⅰ Ⅱ
	Bol033059	C02	41038853 : 41041294	(+)	1335	444	48050.9	5.49	1 ~ 19	Ⅰ Ⅱ
	Bol034031	Scaffold000040	885800 : 887755	(+)	1140	379	40739.6	6.52	1 ~ 41	Ⅰ Ⅱ
	Bol036900	C05	27018373 : 27020739	(-)	1362	453	48860.2	6.47	1 ~ 21	Ⅱ
	Bol022969	C03	22347136 : 22350034	(+)	1347	448	48506.4	5.93	1 ~ 19	Ⅱ
	Bol013580	C01	2731841 : 2734647	(-)	1416	471	51511.8	6.93	1 ~ 36	Ⅰ Ⅱ Ⅳ
	Bol033817	C06	46573253 : 46575776	(+)	1422	473	51993.2	6.89	1 ~ 36	Ⅰ Ⅱ Ⅳ
	Bol036358	Scaffold000029	641685 : 643468	(+)	1338	445	47709.8	6.98	1 ~ 24	Ⅰ Ⅱ Ⅳ
	Bol009607	C01	10505659 : 10508555	(-)	1335	444	48565.9	7.96	1 ~ 17	Ⅰ Ⅱ Ⅳ
	Bol042131	C06	43254354 : 43257162	(-)	1050	349	37948.8	7.75	1 ~ 13	Ⅰ Ⅱ Ⅳ
F	Bol040594	Scaffold000013_P2	1310614 : 1312497	(-)	1194	397	42829.8	7.21	1 ~ 20	Ⅰ Ⅱ Ⅲ Ⅳ
	Bol004462	C06	24983701 : 24985444	(-)	1029	342	36979.4	5.05	1 ~ 11	Ⅰ Ⅱ Ⅲ Ⅳ
	Bol045383	C08	29120639 : 29123308	(+)	1143	380	41322.4	4.96	1 ~ 20	Ⅰ Ⅱ Ⅲ Ⅳ
	Bol004471	C06	24903618 : 24906407	(+)	1203	400	43549.1	5.85	1 ~ 30	Ⅰ Ⅱ Ⅲ Ⅳ
	Bol018697	C06	47153110 : 47155257	(+)	1182	393	42151.5	7.23	1 ~ 21	Ⅰ Ⅱ Ⅲ Ⅳ
	Bol017915	C01	3386612 : 3388332	(-)	897	298	32385.8	8.62	1 ~ 18	Ⅰ Ⅱ Ⅲ Ⅳ
	Bol021323	C02	4109615 : 4111517	(-)	1299	432	46574.6	8.9	1 ~ 21	Ⅰ Ⅱ Ⅲ Ⅳ
	Bol019823	C09	32423118 : 32425058	(+)	1305	434	46885.7	8.64	1 ~ 24	Ⅰ Ⅱ Ⅲ Ⅳ
	Bol023017	C03	21701260 : 21703647	(-)	1257	413	44002.6	5.71	1 ~ 17	Ⅰ Ⅱ Ⅲ Ⅳ
	Bol011193	C05	27735502 : 27737590	(+)	1371	456	48737	5.58	1 ~ 23	Ⅰ Ⅱ Ⅲ Ⅳ
	Bol011192	C05	27745573 : 27748219	(+)	1323	440	47011.9	6.53	1 ~ 23	Ⅰ Ⅱ Ⅲ Ⅳ
	Bol012123	C04	24294512 : 24297873	(+)	1318	421	47285.5	8.09	1 ~ 19	Ⅰ Ⅱ Ⅲ Ⅳ
G	Bol028325	C01	7169566 : 7171687	(-)	1428	475	51051.8	6.37	1 ~ 27	Ⅱ

## Sheet: Table S3
Table S3. The number of PG members of cladeA ~ clade G in five terrestrial plant species.
Species	Clade A	Clade B	Clade C	Clade D	Clade E	Clade F	Clade G	Total
Brassica oleracea	11	12	18	24	21	12	1	99
Arabidopsis thaliana	8	6	8	20	14	11	1	68
Oryza sativa	7	11	4	9	12	1	0	44
Selaginella moellendorffii	2	7	0	0	7	0	0	16
Physcomitrella patens	2	1	0	0	8	0	0	11

## Sheet: Table S4
Table S4 The syntenic PG genes between B. oleracea and A. thaliana and the distributed of BoPGs in three subgenomes (LF, MF1 and MF2). The orange background indicates the recurring PG genes.
The PGs of A. thaliana	The PGs of B.oleracea
	LF	MF1	MF2
AT1G10640	Bol036708	Bol022032	Bol031271
AT1G60590	0	0	Bol014374
AT5G14650	Bol030394	0	0
AT3G26610	Bol042823	0	0
AT1G48100	Bol044885	0	0
AT1G56710	0	0	Bol035380
AT4G01890	0	Bol030704	0
AT1G02460	Bol040755	0	Bol018425
AT5G39910	Bol012123	0	0
AT3G15720	Bol011193	0	Bol023017
AT5G17200	Bol019823	0	Bol021323
AT4G32370	Bol017915	0	Bol017483
AT4G32375	Bol017915	0	Bol017483
AT4G32380	Bol017915	0	Bol017483
AT4G35670	0	Bol018697	0
AT5G27530	0	0	0
AT5G44830	Bol004463	0	0
AT5G44840	Bol004463	0	0
AT1G80140	0	Bol040594	0
AT1G23460	Bol023474	Bol008664	Bol012285
AT1G70500	Bol033003	0	0
AT1G80170	0	0	Bol021438
AT3G07970	Bol011235	0	Bol033958
AT2G41850	Bol004872	Bol005185	0
AT3G57510	Bol044442	Bol011049	Bol007591
AT1G05650	Bol041009	Bol011532	0
AT1G05660	Bol041009	Bol011532	0
AT1G65570	Bol012571	0	0
AT2G43870	0	Bol021646	Bol029485
AT2G43860	0	Bol021646	Bol029485
AT3G59850	Bol044509	0	0
AT2G43890	Bol030031	0	0
AT2G43880	Bol030031	0	0
AT1G02790	Bol040774	Bol003253	Bol018413
AT4G18180	Bol003973	Bol037072	0
AT3G07820	Bol011226	Bol008177	Bol033967
AT3G07830	Bol011226	Bol008177	Bol033967
AT3G07840	Bol011226	Bol008177	Bol033967
AT3G07850	Bol011226	Bol008177	Bol033967
AT5G48140	Bol016590	Bol033115	0
AT3G14040	0	0	0
AT2G33160	0	Bol037953	Bol023022
AT1G78400	Bol027484	0	0
AT1G17150	Bol038291	0	0
AT1G43100	0	0	0
AT1G43090	0	0	0
AT1G43080	0	0	0
AT4G13760	0	0	0
AT2G40310	0	Bol025405	Bol020485
AT2G26620	0	0	0
AT2G15460	0	0	0
AT2G15470	0	0	0
AT2G15450	0	0	0
AT4G23820	Bol009607	Bol042131	0
AT5G41870	0	Bol036358	0
AT4G33440	Bol013580	Bol033817	0
AT3G16850	Bol036900	0	Bol022969
AT3G06770	0	0	Bol034031
AT5G49215	Bol016592	Bol033059	0
AT3G48950	Bol037400	0	0
AT2G23900	0	Bol041965	0
AT3G61490	0	0	0
AT4G23500	Bol014926	Bol042100	0
AT3G62110	Bol044586	0	Bol010852
AT3G42950	0	0	0
AT1G19170	0	Bol013164	0
AT3G57790	0	0	0
AT4G20050	Bol019912	Bol024349	Bol011905

## Sheet: Table S5
Table S5. The cis-element analysis of BoPGs' promoters.
The function of cis-element	The number of promoters contain cis-element
light responsive element	99
the anaerobic induction	86
the abscisic acid responsiveness	80
the MeJA-responsiveness	70
auxin-responsive element	50
gibberellin-responsiveness	48
low-temperature responsiveness	45
salicylic acid responsiveness	41
zein metabolism regulation	37
defense and stress responsiveness	36
drought-inducibility	36
MYBHv1 binding site	33
binding site of AT-rich DNA binding protein (ATBP-1)	29
meristem expression	31
circadian control	21
endosperm expression	18
flavonoid biosynthetic genes regulation	10
cell cycle regulation	9
seed-specific regulation	6
maximal elicitor-mediated activation (2copies)	5
differentiation of the palisade mesophyll cells	4
part of a conserved DNA module array (CMA3)	3
wound-responsive element	3
phytochrome down-regulation expression	2
root specific	1
SEF1 factor binding site	1
sequence conserved in alpha-amylase promoters	1

## Sheet: Table S6
Table S6. The cis-element analysis of BoPGs' promoters.
Gene ID	Cis-element	Sequence	Location	Strand	Function
Bol003253	CAT-box	GCCACT	863	+	meristem expression
Bol003253	Sp1	GGGCGG	728	+	light responsive element
Bol003253	G-box	CACGAC	139	-	light responsive element
Bol003253	TCT-motif	TCTTAC	777	-	light responsive element
Bol003253	TCT-motif	TCTTAC	1262	+	light responsive element
Bol003253	ARE	AAACCA	38	+	the anaerobic induction
Bol003253	ARE	AAACCA	77	+	the anaerobic induction
Bol003253	ARE	AAACCA	1190	-	the anaerobic induction
Bol003253	ARE	AAACCA	1239	-	the anaerobic induction
Bol003253	ARE	AAACCA	1893	+	the anaerobic induction
Bol003253	TCA-element	CCATCTTTTT	214	-	salicylic acid responsiveness
Bol003253	TCA-element	CCATCTTTTT	319	-	salicylic acid responsiveness
Bol003253	TCA-element	CCATCTTTTT	1825	-	salicylic acid responsiveness
Bol003253	CGTCA-motif	CGTCA	1280	+	the MeJA-responsiveness
Bol003253	CGTCA-motif	CGTCA	1371	+	the MeJA-responsiveness
Bol003253	GARE-motif	TCTGTTG	581	+	gibberellin-responsiveness
Bol003253	ABRE	ACGTG	1434	-	the abscisic acid responsiveness
Bol003253	ABRE	ACGTG	1534	-	the abscisic acid responsiveness
Bol003253	LTR	CCGAAA	1225	-	low-temperature responsiveness
Bol003253	LTR	CCGAAA	1846	+	low-temperature responsiveness
Bol003253	TGA-box	TGACGTAA	1368	-	auxin-responsive element
Bol003253	GT1-motif	GGTTAA	469	+	light responsive element
Bol003253	I-box	gGATAAGGTG	469	+	light responsive element
Bol003253	TGACG-motif	TGACG	1280	-	the MeJA-responsiveness
Bol003253	TGACG-motif	TGACG	1371	-	the MeJA-responsiveness
Bol003253	GATA-motif	GATAGGG	324	+	light responsive element
Bol003253	G-Box	CACGTT	1434	+	light responsive element
Bol003253	G-Box	CACGTT	1534	+	light responsive element
Bol004462	ATCT-motif	AATCTAATCC	426	-	light responsive element
Bol004462	G-box	CACGAC	1157	-	light responsive element
Bol004462	ARE	AAACCA	1105	-	the anaerobic induction
Bol004462	ARE	AAACCA	1377	-	the anaerobic induction
Bol004462	GCN4_motif	TGAGTCA	580	+	endosperm expression
Bol004462	I-box	TAGATAACC	387	+	light responsive element
Bol004462	Gap-box	CAAATGAA(A/G)A	361	+	light responsive element
Bol004462	TGACG-motif	TGACG	1167	+	the MeJA-responsiveness
Bol004462	TGACG-motif	TGACG	1262	+	the MeJA-responsiveness
Bol004462	CCAAT-box	CAACGG	605	-	MYBHv1 binding site
Bol004462	AT-rich element	ATAGAAATCAA	1405	+	binding site of AT-rich DNA binding protein (ATBP-1)
Bol004462	Box 4	ATTAAT	1782	-	light responsive element
Bol004462	CGTCA-motif	CGTCA	1167	-	the MeJA-responsiveness
Bol004462	CGTCA-motif	CGTCA	1262	-	the MeJA-responsiveness
Bol004462	MRE	AACCTAA	119	+	light responsive element
Bol004462	MRE	AACCTAA	197	+	light responsive element
Bol004462	MRE	AACCTAA	1283	-	light responsive element
Bol004462	AE-box	AGAAACAA	647	-	light responsive element
Bol004462	LTR	CCGAAA	1326	-	low-temperature responsiveness
Bol004471	TCA-element	CCATCTTTTT	1952	+	salicylic acid responsiveness
Bol004471	CGTCA-motif	CGTCA	248	-	the MeJA-responsiveness
Bol004471	CGTCA-motif	CGTCA	292	-	the MeJA-responsiveness
Bol004471	CGTCA-motif	CGTCA	831	+	the MeJA-responsiveness
Bol004471	Box 4	ATTAAT	70	+	light responsive element
Bol004471	Box 4	ATTAAT	1115	-	light responsive element
Bol004471	Box 4	ATTAAT	1208	-	light responsive element
Bol004471	Box 4	ATTAAT	1428	-	light responsive element
Bol004471	GARE-motif	TCTGTTG	1692	+	gibberellin-responsiveness
Bol004471	AE-box	AGAAACAA	1715	-	light responsive element
Bol004471	ABRE	ACGTG	250	+	the abscisic acid responsiveness
Bol004471	GT1-motif	GGTTAA	671	-	light responsive element
Bol004471	GT1-motif	GGTTAAT	1488	-	light responsive element
Bol004471	GT1-motif	GGTTAA	1489	-	light responsive element
Bol004471	GT1-motif	GGTTAA	1562	+	light responsive element
Bol004471	ATC-motif	AGTAATCT	134	+	light responsive element
Bol004471	TGACG-motif	TGACG	248	+	the MeJA-responsiveness
Bol004471	TGACG-motif	TGACG	292	+	the MeJA-responsiveness
Bol004471	TGACG-motif	TGACG	831	-	the MeJA-responsiveness
Bol004471	CCAAT-box	CAACGG	549	-	MYBHv1 binding site
Bol004471	CCAAT-box	CAACGG	1519	-	MYBHv1 binding site
Bol004471	GA-motif	ATAGATAA	1229	-	light responsive element
Bol004471	ATCT-motif	AATCTAATCC	1594	+	light responsive element
Bol004471	G-box	CACGTC	249	-	light responsive element
Bol004471	G-box	CACGAC	427	-	light responsive element
Bol004471	ARE	AAACCA	664	+	the anaerobic induction
Bol004471	ARE	AAACCA	1063	+	the anaerobic induction
Bol004872	TGA-element	AACGAC	1522	-	auxin-responsive element
Bol004872	TGA-element	AACGAC	1923	+	auxin-responsive element
Bol004872	Box 4	ATTAAT	174	+	light responsive element
Bol004872	Box 4	ATTAAT	200	+	light responsive element
Bol004872	Box 4	ATTAAT	1242	-	light responsive element
Bol004872	Box 4	ATTAAT	1483	-	light responsive element
Bol004872	Box 4	ATTAAT	1534	-	light responsive element
Bol004872	Box 4	ATTAAT	1653	-	light responsive element
Bol004872	CGTCA-motif	CGTCA	307	-	the MeJA-responsiveness
Bol004872	CGTCA-motif	CGTCA	531	-	the MeJA-responsiveness
Bol004872	CGTCA-motif	CGTCA	1528	+	the MeJA-responsiveness
Bol004872	TCA-element	CCATCTTTTT	1005	+	salicylic acid responsiveness
Bol004872	O2-site	GTTGACGTGA	1736	+	zein metabolism regulation
Bol004872	ABRE	CACGTG	43	+	the abscisic acid responsiveness
Bol004872	ABRE	ACGTG	44	+	the abscisic acid responsiveness
Bol004872	ABRE	CGTACGTGCA	105	-	the abscisic acid responsiveness
Bol004872	ABRE	ACGTG	216	+	the abscisic acid responsiveness
Bol004872	ABRE	ACGTG	1740	+	the abscisic acid responsiveness
Bol004872	ABRE	ACGTG	1833	-	the abscisic acid responsiveness
Bol004872	GT1-motif	GGTTAA	1971	-	light responsive element
Bol004872	TGACG-motif	TGACG	307	+	the MeJA-responsiveness
Bol004872	TGACG-motif	TGACG	531	+	the MeJA-responsiveness
Bol004872	TGACG-motif	TGACG	1528	-	the MeJA-responsiveness
Bol004872	WUN-motif	AAATTTCCT	1166	+	wound-responsive element
Bol004872	GATA-motif	AAGGATAAGG	1618	+	light responsive element
Bol004872	P-box	CCTTTTG	1812	+	gibberellin-responsiveness
Bol004872	MBS	CAACTG	967	+	drought-inducibility
Bol004872	G-Box	CACGTG	43	+	light responsive element
Bol004872	G-Box	CACGTT	1833	+	light responsive element
Bol004872	GA-motif	ATAGATAA	1232	-	light responsive element
Bol004872	G-box	CACGTG	43	+	light responsive element
Bol004872	G-box	CCACGTAA	214	-	light responsive element
Bol004872	G-box	TACGTG	215	+	light responsive element
Bol004872	G-box	TACGTG	1739	+	light responsive element
Bol004872	ARE	AAACCA	915	-	the anaerobic induction
Bol004872	ARE	AAACCA	1793	+	the anaerobic induction
Bol004872	ARE	AAACCA	1865	+	the anaerobic induction
Bol005185	P-box	CCTTTTG	909	+	gibberellin-responsiveness
Bol005185	P-box	CCTTTTG	1833	+	gibberellin-responsiveness
Bol005185	GT1-motif	GGTTAAT	808	-	light responsive element
Bol005185	GT1-motif	GGTTAA	809	-	light responsive element
Bol005185	GCN4_motif	TGAGTCA	1505	+	endosperm expression
Bol005185	AT-rich sequence	TAAAATACT	1542	+	maximal elicitor-mediated activation (2copies)
Bol005185	G-Box	CACGTG	65	+	light responsive element
Bol005185	G-Box	CACGTG	447	+	light responsive element
Bol005185	G-Box	CACGTT	1855	+	light responsive element
Bol005185	MBS	CAACTG	473	+	drought-inducibility
Bol005185	O2-site	GTTGACGTGA	446	-	zein metabolism regulation
Bol005185	O2-site	GTTGACGTGA	1761	+	zein metabolism regulation
Bol005185	Box 4	ATTAAT	276	+	light responsive element
Bol005185	Box 4	ATTAAT	1188	-	light responsive element
Bol005185	TCA-element	CCATCTTTTT	742	-	salicylic acid responsiveness
Bol005185	AuxRR-core	GGTCCAT	1861	+	auxin-responsive element
Bol005185	ABRE	CACGTG	65	+	the abscisic acid responsiveness
Bol005185	ABRE	ACGTG	66	+	the abscisic acid responsiveness
Bol005185	ABRE	ACGTG	292	+	the abscisic acid responsiveness
Bol005185	ABRE	TACGGTC	342	+	the abscisic acid responsiveness
Bol005185	ABRE	CACGTG	447	+	the abscisic acid responsiveness
Bol005185	ABRE	ACGTG	448	+	the abscisic acid responsiveness
Bol005185	ABRE	ACGTG	1002	-	the abscisic acid responsiveness
Bol005185	ABRE	ACGTG	1765	+	the abscisic acid responsiveness
Bol005185	ABRE	ACGTG	1855	-	the abscisic acid responsiveness
Bol005185	chs-CMA1a	TTACTTAA	920	+	light responsive element
Bol005185	GARE-motif	TCTGTTG	532	+	gibberellin-responsiveness
Bol005185	AE-box	AGAAACAA	1576	-	light responsive element
Bol005185	MRE	AACCTAA	1815	+	light responsive element
Bol005185	ARE	AAACCA	18	-	the anaerobic induction
Bol005185	ARE	AAACCA	729	+	the anaerobic induction
Bol005185	G-box	CACGTG	65	+	light responsive element
Bol005185	G-box	CCACGTAA	290	-	light responsive element
Bol005185	G-box	TACGTG	291	+	light responsive element
Bol005185	G-box	CACGTG	447	+	light responsive element
Bol005185	G-box	CACGTC	1002	+	light responsive element
Bol005185	G-box	TACGTG	1764	+	light responsive element
Bol007591	G-box	TACGTG	1580	-	light responsive element
Bol007591	AT1-motif	AATTATTTTTTATT	1377	+	light responsive element
Bol007591	TCT-motif	TCTTAC	1942	+	light responsive element
Bol007591	MSA-like	(T/C)C(T/C)AACGG(T/C)(T/C)A	973	+	cell cycle regulation
Bol007591	TGACG-motif	TGACG	1510	+	the MeJA-responsiveness
Bol007591	CCAAT-box	CAACGG	975	+	MYBHv1 binding site
Bol007591	CCAAT-box	CAACGG	1055	+	MYBHv1 binding site
Bol007591	AT-rich element	ATAGAAATCAA	1707	+	binding site of AT-rich DNA binding protein (ATBP-1)
Bol007591	Box 4	ATTAAT	1819	-	light responsive element
Bol007591	CGTCA-motif	CGTCA	1510	-	the MeJA-responsiveness
Bol007591	ABRE	ACGTG	1580	-	the abscisic acid responsiveness
Bol008177	GA-motif	ATAGATAA	1437	-	light responsive element
Bol008177	Sp1	GGGCGG	591	+	light responsive element
Bol008177	G-box	CACGTG	451	+	light responsive element
Bol008177	G-box	CACGTG	661	+	light responsive element
Bol008177	TCT-motif	TCTTAC	469	-	light responsive element
Bol008177	CGTCA-motif	CGTCA	84	+	the MeJA-responsiveness
Bol008177	CGTCA-motif	CGTCA	853	-	the MeJA-responsiveness
Bol008177	Box 4	ATTAAT	1359	-	light responsive element
Bol008177	Box 4	ATTAAT	1955	-	light responsive element
Bol008177	TGA-element	AACGAC	558	+	auxin-responsive element
Bol008177	O2-site	GATGACATGG	564	+	zein metabolism regulation
Bol008177	O2-site	GATGACATGG	942	+	zein metabolism regulation
Bol008177	ABRE	AACCCGG	328	-	the abscisic acid responsiveness
Bol008177	ABRE	CACGTG	451	+	the abscisic acid responsiveness
Bol008177	ABRE	ACGTG	452	+	the abscisic acid responsiveness
Bol008177	ABRE	CGCACGTGTC	659	-	the abscisic acid responsiveness
Bol008177	ABRE	CACGTG	661	+	the abscisic acid responsiveness
Bol008177	ABRE	ACGTG	662	+	the abscisic acid responsiveness
Bol008177	AE-box	AGAAACTT	202	-	light responsive element
Bol008177	AE-box	AGAAACAA	1238	+	light responsive element
Bol008177	AE-box	AGAAACAA	1938	+	light responsive element
Bol008177	MRE	AACCTAA	1843	+	light responsive element
Bol008177	TGACG-motif	TGACG	84	-	the MeJA-responsiveness
Bol008177	TGACG-motif	TGACG	853	+	the MeJA-responsiveness
Bol008177	GATA-motif	AAGGATAAGG	922	+	light responsive element
Bol008177	circadian	CAAAGATATC	39	-	circadian control
Bol008177	GCN4_motif	TGAGTCA	455	+	endosperm expression
Bol008177	GCN4_motif	TGAGTCA	701	+	endosperm expression
Bol008177	I-box	gGATAAGGTG	861	+	light responsive element
Bol008177	GT1-motif	GGTTAA	1770	+	light responsive element
Bol008177	GT1-motif	GGTTAA	1790	-	light responsive element
Bol008177	G-Box	TCCACATGGCA	442	+	light responsive element
Bol008177	G-Box	CACGTG	451	+	light responsive element
Bol008177	G-Box	CACGTG	661	+	light responsive element
Bol008177	MBS	CAACTG	1365	-	drought-inducibility
Bol008177	MBS	CAACTG	1678	-	drought-inducibility
Bol008300	G-Box	CACGTT	1750	-	light responsive element
Bol008300	MBS	CAACTG	1926	-	drought-inducibility
Bol008300	TC-rich repeats	ATTCTCTAAC	832	-	defense and stress responsiveness
Bol008300	CCAAT-box	CAACGG	744	+	MYBHv1 binding site
Bol008300	TGACG-motif	TGACG	1018	-	the MeJA-responsiveness
Bol008300	WUN-motif	AAATTTCCT	932	+	wound-responsive element
Bol008300	circadian	CAAAGATATC	1193	-	circadian control
Bol008300	I-box	AAGATAAGGCT	416	+	light responsive element
Bol008300	GT1-motif	GGTTAAT	116	+	light responsive element
Bol008300	GT1-motif	GGTTAA	176	-	light responsive element
Bol008300	ABRE	ACGTG	1742	+	the abscisic acid responsiveness
Bol008300	ABRE	ACGTG	1751	+	the abscisic acid responsiveness
Bol008300	chs-CMA1a	TTACTTAA	1439	+	light responsive element
Bol008300	CGTCA-motif	CGTCA	1018	+	the MeJA-responsiveness
Bol008300	Box 4	ATTAAT	1699	-	light responsive element
Bol008300	G-box	CACGAC	1646	-	light responsive element
Bol008300	G-box	CACGAC	1727	-	light responsive element
Bol008300	G-box	TACGTG	1741	+	light responsive element
Bol008300	TCT-motif	TCTTAC	1215	+	light responsive element
Bol008300	TCT-motif	TCTTAC	1304	-	light responsive element
Bol008300	TCT-motif	TCTTAC	1453	+	light responsive element
Bol008300	ATCT-motif	AATCTAATCC	1365	-	light responsive element
Bol008399	TGACG-motif	TGACG	1406	+	the MeJA-responsiveness
Bol008399	GT1-motif	GGTTAAT	1105	-	light responsive element
Bol008399	GT1-motif	GGTTAA	1106	-	light responsive element
Bol008399	GT1-motif	GGTTAAT	1214	+	light responsive element
Bol008399	I-box	cCATATCCAAT	72	-	light responsive element
Bol008399	G-Box	CACGTT	922	-	light responsive element
Bol008399	G-Box	CACGTT	1852	+	light responsive element
Bol008399	AT-rich element	ATAGAAATCAA	1358	-	binding site of AT-rich DNA binding protein (ATBP-1)
Bol008399	MBS	CAACTG	162	+	drought-inducibility
Bol008399	MBS	CAACTG	357	-	drought-inducibility
Bol008399	CGTCA-motif	CGTCA	1406	-	the MeJA-responsiveness
Bol008399	Box 4	ATTAAT	692	+	light responsive element
Bol008399	Box 4	ATTAAT	698	+	light responsive element
Bol008399	Box 4	ATTAAT	1001	-	light responsive element
Bol008399	Box 4	ATTAAT	1033	-	light responsive element
Bol008399	Box 4	ATTAAT	1475	-	light responsive element
Bol008399	Box 4	ATTAAT	1607	-	light responsive element
Bol008399	LTR	CCGAAA	940	+	low-temperature responsiveness
Bol008399	ABRE	ACGTG	923	+	the abscisic acid responsiveness
Bol008399	ABRE	ACGTG	1852	-	the abscisic acid responsiveness
Bol008399	GARE-motif	TCTGTTG	90	+	gibberellin-responsiveness
Bol008399	GARE-motif	TCTGTTG	851	+	gibberellin-responsiveness
Bol008399	MRE	AACCTAA	809	-	light responsive element
Bol008399	ARE	AAACCA	1141	+	the anaerobic induction
Bol008399	ARE	AAACCA	1333	+	the anaerobic induction
Bol008399	ARE	AAACCA	1672	-	the anaerobic induction
Bol008399	G-box	TAAACGTG	920	+	light responsive element
Bol008401	ATCT-motif	AATCTAATCC	179	+	light responsive element
Bol008401	ARE	AAACCA	230	+	the anaerobic induction
Bol008401	ARE	AAACCA	1438	+	the anaerobic induction
Bol008401	ARE	AAACCA	1892	+	the anaerobic induction
Bol008401	TCT-motif	TCTTAC	1101	-	light responsive element
Bol008401	Box 4	ATTAAT	1244	-	light responsive element
Bol008401	MBSI	aaaAaaC(G/C)GTTA	1316	-	flavonoid biosynthetic genes regulation
Bol008401	ABRE	ACGTG	75	-	the abscisic acid responsiveness
Bol008401	ABRE	ACGTG	1389	+	the abscisic acid responsiveness
Bol008401	ABRE	ACGTG	1855	-	the abscisic acid responsiveness
Bol008401	LTR	CCGAAA	437	-	low-temperature responsiveness
Bol008401	MRE	AACCTAA	225	+	light responsive element
Bol008401	GARE-motif	TCTGTTG	642	-	gibberellin-responsiveness
Bol008401	P-box	CAACAAACCCCTT	459	-	light responsive element
Bol008401	GT1-motif	GGTTAA	36	-	light responsive element
Bol008401	GT1-motif	GGTTAA	519	+	light responsive element
Bol008401	GT1-motif	GGTTAA	521	-	light responsive element
Bol008401	GT1-motif	GGTTAA	1469	+	light responsive element
Bol008401	GCN4_motif	TGAGTCA	246	-	endosperm expression
Bol008401	GCN4_motif	TGAGTCA	548	+	endosperm expression
Bol008401	circadian	CAAAGATATC	1207	-	circadian control
Bol008401	G-Box	CACGTT	75	+	light responsive element
Bol008401	G-Box	CACGTT	1388	-	light responsive element
Bol008401	G-Box	CACGTT	1855	+	light responsive element
Bol008664	ARE	AAACCA	122	-	the anaerobic induction
Bol008664	TCT-motif	TCTTAC	15	+	light responsive element
Bol008664	TCT-motif	TCTTAC	1230	-	light responsive element
Bol008664	G-box	CACGTG	855	+	light responsive element
Bol008664	CAT-box	GCCACT	1206	-	meristem expression
Bol008664	P-box	CCTTTTG	633	-	gibberellin-responsiveness
Bol008664	GATA-motif	AAGATAAGATT	1899	-	light responsive element
Bol008664	TGACG-motif	TGACG	36	+	the MeJA-responsiveness
Bol008664	TGACG-motif	TGACG	1283	+	the MeJA-responsiveness
Bol008664	G-Box	CACGTT	660	+	light responsive element
Bol008664	G-Box	CACGTG	855	+	light responsive element
Bol008664	CCAAT-box	CAACGG	265	-	MYBHv1 binding site
Bol008664	CGTCA-motif	CGTCA	36	-	the MeJA-responsiveness
Bol008664	CGTCA-motif	CGTCA	1283	-	the MeJA-responsiveness
Bol008664	Box 4	ATTAAT	1823	-	light responsive element
Bol008664	Box 4	ATTAAT	1858	-	light responsive element
Bol008664	TCA-element	TCAGAAGAGG	130	-	salicylic acid responsiveness
Bol008664	ABRE	ACGTG	660	-	the abscisic acid responsiveness
Bol008664	ABRE	GACACGTGGC	853	+	the abscisic acid responsiveness
Bol008664	ABRE	CACGTG	855	+	the abscisic acid responsiveness
Bol008664	ABRE	ACGTG	856	+	the abscisic acid responsiveness
Bol008664	LTR	CCGAAA	832	-	low-temperature responsiveness
Bol009607	MBS	CAACTG	1470	+	drought-inducibility
Bol009607	G-Box	CACGTT	48	-	light responsive element
Bol009607	G-Box	CACGTG	1821	-	light responsive element
Bol009607	G-Box	CACGTT	1872	+	light responsive element
Bol009607	I-box	AGATAAGG	1184	-	light responsive element
Bol009607	GT1-motif	GGTTAA	112	-	light responsive element
Bol009607	GT1-motif	GTGTGTGAA	1866	-	light responsive element
Bol009607	TGACG-motif	TGACG	197	+	the MeJA-responsiveness
Bol009607	TGACG-motif	TGACG	200	-	the MeJA-responsiveness
Bol009607	TATC-box	TATCCCA	1243	+	gibberellin-responsiveness
Bol009607	P-box	CCTTTTG	1496	-	gibberellin-responsiveness
Bol009607	GARE-motif	TCTGTTG	1189	+	gibberellin-responsiveness
Bol009607	AE-box	AGAAACTT	1648	-	light responsive element
Bol009607	ABRE	ACGTG	49	+	the abscisic acid responsiveness
Bol009607	ABRE	CGCACGTGTC	1819	-	the abscisic acid responsiveness
Bol009607	ABRE	CACGTG	1821	-	the abscisic acid responsiveness
Bol009607	ABRE	ACGTG	1822	+	the abscisic acid responsiveness
Bol009607	ABRE	ACGTG	1872	-	the abscisic acid responsiveness
Bol009607	L-box	ATCCCACCTAC	814	+	light responsive element
Bol009607	CGTCA-motif	CGTCA	197	-	the MeJA-responsiveness
Bol009607	CGTCA-motif	CGTCA	200	+	the MeJA-responsiveness
Bol009607	TGA-element	AACGAC	1689	+	auxin-responsive element
Bol009607	O2-site	GATGATGTGG	1707	-	zein metabolism regulation
Bol009607	G-box	CACGAC	1062	+	light responsive element
Bol009607	G-box	CACGTG	1821	-	light responsive element
Bol009607	TCT-motif	TCTTAC	369	-	light responsive element
Bol009607	TCT-motif	TCTTAC	809	+	light responsive element
Bol009607	TCT-motif	TCTTAC	1851	+	light responsive element
Bol009607	TCT-motif	TCTTAC	1925	-	light responsive element
Bol009607	ARE	AAACCA	508	+	the anaerobic induction
Bol009607	ARE	AAACCA	863	+	the anaerobic induction
Bol009607	CAG-motif	GAAAGGCAGAC	1929	+	light responsive element
Bol010852	AuxRR-core	GGTCCAT	1712	-	auxin-responsive element
Bol010852	O2-site	GATGACATGG	1424	+	zein metabolism regulation
Bol010852	Box 4	ATTAAT	689	+	light responsive element
Bol010852	Box 4	ATTAAT	1275	-	light responsive element
Bol010852	AE-box	AGAAACAA	620	+	light responsive element
Bol010852	ABRE	ACGTG	899	-	the abscisic acid responsiveness
Bol010852	ABRE	GCAACGTGTC	1325	+	the abscisic acid responsiveness
Bol010852	ABRE	CACGTG	1327	-	the abscisic acid responsiveness
Bol010852	ABRE	ACGTG	1328	+	the abscisic acid responsiveness
Bol010852	ABRE	CACGTG	1334	-	the abscisic acid responsiveness
Bol010852	ABRE	ACGTG	1335	+	the abscisic acid responsiveness
Bol010852	3-AF3 binding site	CACTATCTAAC	1554	+	part of a conserved DNA module array (CMA3)
Bol010852	TC-rich repeats	GTTTTCTTAC	1888	+	defense and stress responsiveness
Bol010852	G-Box	CACGTG	1327	-	light responsive element
Bol010852	G-Box	CACGTG	1334	-	light responsive element
Bol010852	TCT-motif	TCTTAC	666	-	light responsive element
Bol010852	TCT-motif	TCTTAC	1892	+	light responsive element
Bol010852	G-box	CACGTC	899	+	light responsive element
Bol010852	G-box	ACACGTG(G/t)CACC	1322	-	light responsive element
Bol010852	G-box	tgACACGTGGCA	1324	-	light responsive element
Bol010852	G-box	ACACGTGGC	1325	-	light responsive element
Bol010852	G-box	CACGTG	1327	-	light responsive element
Bol010852	G-box	CACGTG	1334	-	light responsive element
Bol010852	ARE	AAACCA	444	-	the anaerobic induction
Bol010852	ARE	AAACCA	700	-	the anaerobic induction
Bol011049	CAT-box	GCCACT	1205	-	meristem expression
Bol011049	G-box	TACGTG	1015	-	light responsive element
Bol011049	ARE	AAACCA	874	-	the anaerobic induction
Bol011049	TGA-element	AACGAC	895	+	auxin-responsive element
Bol011049	Box 4	ATTAAT	1221	-	light responsive element
Bol011049	Box 4	ATTAAT	1242	-	light responsive element
Bol011049	Box 4	ATTAAT	1246	-	light responsive element
Bol011049	Box 4	ATTAAT	1799	-	light responsive element
Bol011049	ABRE	ACGTG	939	-	the abscisic acid responsiveness
Bol011049	ABRE	ACGTG	1015	-	the abscisic acid responsiveness
Bol011049	ABRE	ACGTG	1177	-	the abscisic acid responsiveness
Bol011049	LTR	CCGAAA	735	-	low-temperature responsiveness
Bol011049	CCAAT-box	CAACGG	1867	+	MYBHv1 binding site
Bol011049	G-Box	CACGTT	939	+	light responsive element
Bol011049	G-Box	CACGTT	1177	+	light responsive element
Bol011192	CAT-box	GCCACT	1675	-	meristem expression
Bol011192	ACE	CTAACGTATT	827	+	light responsive element
Bol011192	ATCT-motif	AATCTAATCC	766	-	light responsive element
Bol011192	ARE	AAACCA	1962	-	the anaerobic induction
Bol011192	G-box	CACGAC	573	-	light responsive element
Bol011192	O2-site	GTTGACGTGA	1147	+	zein metabolism regulation
Bol011192	Box 4	ATTAAT	64	+	light responsive element
Bol011192	Box 4	ATTAAT	208	+	light responsive element
Bol011192	Box 4	ATTAAT	1342	-	light responsive element
Bol011192	Box 4	ATTAAT	1383	-	light responsive element
Bol011192	CGTCA-motif	CGTCA	914	+	the MeJA-responsiveness
Bol011192	CGTCA-motif	CGTCA	1775	+	the MeJA-responsiveness
Bol011192	AuxRR-core	GGTCCAT	451	-	auxin-responsive element
Bol011192	ABRE	ACGTG	580	+	the abscisic acid responsiveness
Bol011192	MRE	AACCTAA	40	+	light responsive element
Bol011192	MRE	AACCTAA	370	-	light responsive element
Bol011192	MRE	AACCTAA	413	-	light responsive element
Bol011192	MRE	AACCTAA	714	-	light responsive element
Bol011192	P-box	CCTTTTG	1225	+	gibberellin-responsiveness
Bol011192	GATA-motif	AAGATAAGATT	156	+	light responsive element
Bol011192	GATA-motif	AAGGATAAGG	984	+	light responsive element
Bol011192	TGACG-motif	TGACG	914	-	the MeJA-responsiveness
Bol011192	TGACG-motif	TGACG	1775	-	the MeJA-responsiveness
Bol011192	Box II	TGGTAATAA	1246	-	light responsive element
Bol011192	G-Box	CACGTT	579	-	light responsive element
Bol011193	ABRE	ACGTG	1496	-	the abscisic acid responsiveness
Bol011193	Box 4	ATTAAT	746	+	light responsive element
Bol011193	Box 4	ATTAAT	833	+	light responsive element
Bol011193	Box 4	ATTAAT	984	+	light responsive element
Bol011193	Box 4	ATTAAT	1033	-	light responsive element
Bol011193	Box 4	ATTAAT	1037	-	light responsive element
Bol011193	3-AF3 binding site	CACTATCTAAC	1972	+	part of a conserved DNA module array (CMA3)
Bol011193	GT1-motif	GGTTAA	131	-	light responsive element
Bol011193	GT1-motif	GGTTAA	1930	-	light responsive element
Bol011193	CAT-box	GCCACT	1718	+	meristem expression
Bol011193	ACE	CTAACGTATT	816	+	light responsive element
Bol011193	ARE	AAACCA	1591	+	the anaerobic induction
Bol011193	ARE	AAACCA	1601	+	the anaerobic induction
Bol011193	ARE	AAACCA	1606	+	the anaerobic induction
Bol011193	ARE	AAACCA	1611	+	the anaerobic induction
Bol011193	ARE	AAACCA	1962	-	the anaerobic induction
Bol011193	G-box	TACGTG	1496	-	light responsive element
Bol011235	TCCC-motif	TCTCCCT	1480	-	light responsive element
Bol011235	TCCC-motif	TCTCCCT	1782	+	light responsive element
Bol011235	TCT-motif	TCTTAC	516	+	light responsive element
Bol011235	ARE	AAACCA	457	+	the anaerobic induction
Bol011235	ARE	AAACCA	743	+	the anaerobic induction
Bol011235	LTR	CCGAAA	997	+	low-temperature responsiveness
Bol011235	ABRE	ACGTG	219	-	the abscisic acid responsiveness
Bol011235	ABRE	ACGTG	1388	+	the abscisic acid responsiveness
Bol011235	O2-site	GATGA(C/T)(A/G)TG(A/G)	866	+	zein metabolism regulation
Bol011235	TCA-element	CCATCTTTTT	1614	-	salicylic acid responsiveness
Bol011235	Box 4	ATTAAT	649	+	light responsive element
Bol011235	Box 4	ATTAAT	1157	-	light responsive element
Bol011235	CGTCA-motif	CGTCA	1858	+	the MeJA-responsiveness
Bol011235	CCAAT-box	CAACGG	920	-	MYBHv1 binding site
Bol011235	CCAAT-box	CAACGG	962	-	MYBHv1 binding site
Bol011235	G-Box	CACGTT	219	+	light responsive element
Bol011235	G-Box	CACGTT	1387	-	light responsive element
Bol011235	GT1-motif	GGTTAA	66	-	light responsive element
Bol011235	GT1-motif	GGTTAA	969	+	light responsive element
Bol011235	MSA-like	(T/C)C(T/C)AACGG(T/C)(T/C)A	917	-	cell cycle regulation
Bol011235	MSA-like	TCCAACGGT	919	-	cell cycle regulation
Bol011235	MSA-like	(T/C)C(T/C)AACGG(T/C)(T/C)A	959	-	cell cycle regulation
Bol011235	TGACG-motif	TGACG	1858	-	the MeJA-responsiveness
Bol011532	G-box	TAACACGTAG	495	+	light responsive element
Bol011532	G-box	CACGTC	1974	-	light responsive element
Bol011532	ARE	AAACCA	1696	-	the anaerobic induction
Bol011532	ARE	AAACCA	1914	+	the anaerobic induction
Bol011532	ARE	AAACCA	1928	+	the anaerobic induction
Bol011532	AE-box	AGAAACTT	1560	+	light responsive element
Bol011532	ABRE	ACGTG	1975	+	the abscisic acid responsiveness
Bol011532	CGTCA-motif	CGTCA	1973	-	the MeJA-responsiveness
Bol011532	Box 4	ATTAAT	23	+	light responsive element
Bol011532	Box 4	ATTAAT	81	+	light responsive element
Bol011532	Box 4	ATTAAT	322	+	light responsive element
Bol011532	Box 4	ATTAAT	385	+	light responsive element
Bol011532	Box 4	ATTAAT	489	+	light responsive element
Bol011532	Box 4	ATTAAT	681	+	light responsive element
Bol011532	Box 4	ATTAAT	739	+	light responsive element
Bol011532	Box 4	ATTAAT	1035	-	light responsive element
Bol011532	Box 4	ATTAAT	1092	-	light responsive element
Bol011532	Box 4	ATTAAT	1385	-	light responsive element
Bol011532	Box 4	ATTAAT	1442	-	light responsive element
Bol011532	Box 4	ATTAAT	1803	-	light responsive element
Bol011532	TC-rich repeats	ATTCTCTAAC	1320	-	defense and stress responsiveness
Bol011532	GT1-motif	GGTTAAT	640	+	light responsive element
Bol011532	GT1-motif	GGTTAA	840	+	light responsive element
Bol011532	GT1-motif	GGTTAA	1195	+	light responsive element
Bol011532	GATA-motif	AAGATAAGATT	877	+	light responsive element
Bol011532	TGACG-motif	TGACG	1973	+	the MeJA-responsiveness
Bol012123	CAT-box	GCCACT	674	-	meristem expression
Bol012123	CAT-box	GCCACT	1151	-	meristem expression
Bol012123	ARE	AAACCA	1350	+	the anaerobic induction
Bol012123	TCT-motif	TCTTAC	1915	+	light responsive element
Bol012123	G-box	TAAACGTG	1947	-	light responsive element
Bol012123	LTR	CCGAAA	145	+	low-temperature responsiveness
Bol012123	LTR	CCGAAA	957	+	low-temperature responsiveness
Bol012123	LTR	CCGAAA	1604	+	low-temperature responsiveness
Bol012123	LTR	CCGAAA	1744	-	low-temperature responsiveness
Bol012123	ABRE	ACGTG	1947	-	the abscisic acid responsiveness
Bol012123	AE-box	AGAAACTT	1538	+	light responsive element
Bol012123	AACA_motif	TAACAAACTCCA	1119	-	endosperm expression
Bol012123	O2-site	GATGATGTGG	298	-	zein metabolism regulation
Bol012123	CGTCA-motif	CGTCA	851	-	the MeJA-responsiveness
Bol012123	CGTCA-motif	CGTCA	1146	-	the MeJA-responsiveness
Bol012123	CGTCA-motif	CGTCA	1532	+	the MeJA-responsiveness
Bol012123	CGTCA-motif	CGTCA	1599	+	the MeJA-responsiveness
Bol012123	TCA-element	CCATCTTTTT	1589	-	salicylic acid responsiveness
Bol012123	Box 4	ATTAAT	1727	-	light responsive element
Bol012123	TGA-element	AACGAC	869	+	auxin-responsive element
Bol012123	G-Box	CACGTT	1947	+	light responsive element
Bol012123	CCAAT-box	CAACGG	276	-	MYBHv1 binding site
Bol012123	MBS	CAACTG	1106	-	drought-inducibility
Bol012123	MBS	CAACTG	1822	+	drought-inducibility
Bol012123	TC-rich repeats	ATTCTCTAAC	1355	+	defense and stress responsiveness
Bol012123	GATA-motif	AAGGATAAGG	1650	-	light responsive element
Bol012123	TGACG-motif	TGACG	851	+	the MeJA-responsiveness
Bol012123	TGACG-motif	TGACG	1146	+	the MeJA-responsiveness
Bol012123	TGACG-motif	TGACG	1532	-	the MeJA-responsiveness
Bol012123	TGACG-motif	TGACG	1599	-	the MeJA-responsiveness
Bol012123	WUN-motif	AAATTTCCT	1790	-	wound-responsive element
Bol012123	GT1-motif	GGTTAA	141	-	light responsive element
Bol012123	GT1-motif	GGTTAA	1087	+	light responsive element
Bol012123	GT1-motif	GGTTAA	1135	-	light responsive element
Bol012123	circadian	CAAAGATATC	1002	+	circadian control
Bol012285	G-Box	CACGTT	427	+	light responsive element
Bol012285	G-Box	CACGTT	625	+	light responsive element
Bol012285	CCAAT-box	CAACGG	29	-	MYBHv1 binding site
Bol012285	GATA-motif	AAGGATAAGG	1381	+	light responsive element
Bol012285	P-box	CCTTTTG	400	-	gibberellin-responsiveness
Bol012285	GT1-motif	GGTTAA	1671	+	light responsive element
Bol012285	ABRE	ACGTG	427	-	the abscisic acid responsiveness
Bol012285	ABRE	ACGTG	625	-	the abscisic acid responsiveness
Bol012285	ABRE	CGTACGTGCA	1172	-	the abscisic acid responsiveness
Bol012285	Box 4	ATTAAT	1152	-	light responsive element
Bol012285	O2-site	GATGACATGG	1736	+	zein metabolism regulation
Bol012285	AuxRR-core	GGTCCAT	1023	+	auxin-responsive element
Bol012285	ARE	AAACCA	1949	+	the anaerobic induction
Bol012285	AT1-motif	AATTATTTTTTATT	762	-	light responsive element
Bol012285	G-box	TAAACGTG	625	-	light responsive element
Bol012285	LAMP-element	CTTTATCA	1376	-	light responsive element
Bol012285	LAMP-element	CTTTATCA	1411	-	light responsive element
Bol012571	Sp1	GGGCGG	596	+	light responsive element
Bol012571	ARE	AAACCA	67	-	the anaerobic induction
Bol012571	ARE	AAACCA	500	+	the anaerobic induction
Bol012571	ARE	AAACCA	662	+	the anaerobic induction
Bol012571	ARE	AAACCA	1509	+	the anaerobic induction
Bol012571	ARE	AAACCA	1546	+	the anaerobic induction
Bol012571	ARE	AAACCA	1561	-	the anaerobic induction
Bol012571	ARE	AAACCA	1769	+	the anaerobic induction
Bol012571	ARE	AAACCA	1848	+	the anaerobic induction
Bol012571	G-box	TAACACGTAG	247	+	light responsive element
Bol012571	G-box	TACGTG	250	-	light responsive element
Bol012571	G-box	CCACGTAA	826	+	light responsive element
Bol012571	G-box	TACGTG	827	-	light responsive element
Bol012571	G-box	CACGTG	1907	-	light responsive element
Bol012571	Box 4	ATTAAT	1952	-	light responsive element
Bol012571	CGTCA-motif	CGTCA	905	+	the MeJA-responsiveness
Bol012571	CGTCA-motif	CGTCA	1807	-	the MeJA-responsiveness
Bol012571	LTR	CCGAAA	383	-	low-temperature responsiveness
Bol012571	LTR	CCGAAA	644	+	low-temperature responsiveness
Bol012571	LTR	CCGAAA	1484	+	low-temperature responsiveness
Bol012571	LTR	CCGAAA	1533	+	low-temperature responsiveness
Bol012571	ABRE	ACGTG	250	-	the abscisic acid responsiveness
Bol012571	ABRE	ACGTG	827	-	the abscisic acid responsiveness
Bol012571	ABRE	CACGTG	1907	-	the abscisic acid responsiveness
Bol012571	ABRE	ACGTG	1908	+	the abscisic acid responsiveness
Bol012571	TGACG-motif	TGACG	905	-	the MeJA-responsiveness
Bol012571	TGACG-motif	TGACG	1807	+	the MeJA-responsiveness
Bol012571	P-box	CCTTTTG	837	+	gibberellin-responsiveness
Bol012571	P-box	CCTTTTG	1058	+	gibberellin-responsiveness
Bol012571	MSA-like	(T/C)C(T/C)AACGG(T/C)(T/C)A	572	+	cell cycle regulation
Bol012571	GT1-motif	GGTTAA	243	+	light responsive element
Bol012571	AT-rich element	ATAGAAATCAA	520	+	binding site of AT-rich DNA binding protein (ATBP-1)
Bol012571	AT-rich element	ATAGAAATCAA	867	-	binding site of AT-rich DNA binding protein (ATBP-1)
Bol012571	G-Box	CACGTG	1907	-	light responsive element
Bol012571	MBS	CAACTG	420	+	drought-inducibility
Bol012571	MBS	CAACTG	1135	+	drought-inducibility
Bol012571	CCAAT-box	CAACGG	574	+	MYBHv1 binding site
Bol012582	ARE	AAACCA	1237	+	the anaerobic induction
Bol012582	ARE	AAACCA	1594	+	the anaerobic induction
Bol012582	G-box	tgACACGTGGCA	1583	+	light responsive element
Bol012582	GA-motif	ATAGATAA	1914	+	light responsive element
Bol012582	Box II	TGGTAATAA	341	+	light responsive element
Bol012582	3-AF1 binding site	TAAGAGAGGAA	869	+	light responsive element
Bol012582	GT1-motif	GGTTAA	1223	+	light responsive element
Bol012582	Box 4	ATTAAT	375	+	light responsive element
Bol012582	Box 4	ATTAAT	1463	-	light responsive element
Bol012582	Box 4	ATTAAT	1490	-	light responsive element
Bol012582	Box 4	ATTAAT	1951	-	light responsive element
Bol012582	TCA-element	TCAGAAGAGG	46	-	salicylic acid responsiveness
Bol012582	TCA-element	CCATCTTTTT	804	+	salicylic acid responsiveness
Bol012582	O2-site	GATGACATGG	1526	-	zein metabolism regulation
Bol012582	O2-site	GATGA(C/T)(A/G)TG(A/G)	1548	-	zein metabolism regulation
Bol012582	ABRE	GACACGTGGC	1584	+	the abscisic acid responsiveness
Bol012582	GTGGC-motif	CATCGTGTGGC	471	+	light responsive element
Bol012582	AE-box	AGAAACAA	1652	+	light responsive element
Bol012582	AE-box	AGAAACAA	1793	+	light responsive element
Bol013164	CAT-box	GCCACT	1341	+	meristem expression
Bol013164	CAT-box	GCCACT	1356	-	meristem expression
Bol013164	G-box	TACGTG	471	+	light responsive element
Bol013164	G-box	TACGTG	759	-	light responsive element
Bol013164	G-box	TACGTG	1290	+	light responsive element
Bol013164	ARE	AAACCA	1822	-	the anaerobic induction
Bol013164	chs-CMA1a	TTACTTAA	1622	+	light responsive element
Bol013164	ABRE	ACGTG	472	+	the abscisic acid responsiveness
Bol013164	ABRE	ACGTG	759	-	the abscisic acid responsiveness
Bol013164	ABRE	ACGTG	1291	+	the abscisic acid responsiveness
Bol013164	TGA-element	AACGAC	565	+	auxin-responsive element
Bol013164	CGTCA-motif	CGTCA	463	-	the MeJA-responsiveness
Bol013164	CGTCA-motif	CGTCA	768	+	the MeJA-responsiveness
Bol013164	CCAAT-box	CAACGG	63	+	MYBHv1 binding site
Bol013164	GCN4_motif	TGAGTCA	1708	-	endosperm expression
Bol013164	GT1-motif	GGTTAA	699	+	light responsive element
Bol013164	GT1-motif	GGTTAA	1473	+	light responsive element
Bol013164	TGACG-motif	TGACG	463	+	the MeJA-responsiveness
Bol013164	TGACG-motif	TGACG	768	-	the MeJA-responsiveness
Bol013580	GA-motif	ATAGATAA	1462	+	light responsive element
Bol013580	ACE	GACACGTATG	1685	-	light responsive element
Bol013580	G-box	CACGTC	844	-	light responsive element
Bol013580	G-box	CACGAC	895	+	light responsive element
Bol013580	G-box	CACGAC	1680	+	light responsive element
Bol013580	TCT-motif	TCTTAC	1390	-	light responsive element
Bol013580	TCT-motif	TCTTAC	1482	+	light responsive element
Bol013580	TCT-motif	TCTTAC	1500	+	light responsive element
Bol013580	ARE	AAACCA	278	+	the anaerobic induction
Bol013580	ARE	AAACCA	1093	+	the anaerobic induction
Bol013580	ABRE	ACGTG	845	+	the abscisic acid responsiveness
Bol013580	CGTCA-motif	CGTCA	843	-	the MeJA-responsiveness
Bol013580	CGTCA-motif	CGTCA	1967	+	the MeJA-responsiveness
Bol013580	Box 4	ATTAAT	975	+	light responsive element
Bol013580	TGA-element	AACGAC	317	-	auxin-responsive element
Bol013580	O2-site	GATGATGTGG	841	+	zein metabolism regulation
Bol013580	O2-site	GATGA(C/T)(A/G)TG(A/G)	1977	-	zein metabolism regulation
Bol013580	CCAAT-box	CAACGG	538	-	MYBHv1 binding site
Bol013580	CCAAT-box	CAACGG	621	-	MYBHv1 binding site
Bol013580	circadian	CAAAGATATC	1221	+	circadian control
Bol013580	TGACG-motif	TGACG	843	+	the MeJA-responsiveness
Bol013580	TGACG-motif	TGACG	1967	-	the MeJA-responsiveness
Bol013580	P-box	CCTTTTG	1015	-	gibberellin-responsiveness
Bol013580	GATA-motif	AAGATAAGATT	1223	+	light responsive element
Bol014374	LAMP-element	CTTTATCA	636	-	light responsive element
Bol014374	ARE	AAACCA	233	-	the anaerobic induction
Bol014374	ARE	AAACCA	1920	+	the anaerobic induction
Bol014374	CGTCA-motif	CGTCA	317	-	the MeJA-responsiveness
Bol014374	Box 4	ATTAAT	671	+	light responsive element
Bol014374	Box 4	ATTAAT	894	+	light responsive element
Bol014374	Box 4	ATTAAT	1101	-	light responsive element
Bol014374	Box 4	ATTAAT	1657	-	light responsive element
Bol014374	TCA-element	CCATCTTTTT	823	-	salicylic acid responsiveness
Bol014374	O2-site	GATGACATGG	1041	+	zein metabolism regulation
Bol014374	O2-site	GATGACATGG	1062	+	zein metabolism regulation
Bol014374	O2-site	GATGACATGG	1083	+	zein metabolism regulation
Bol014374	MRE	AACCTAA	778	-	light responsive element
Bol014374	MRE	AACCTAA	983	+	light responsive element
Bol014374	AE-box	AGAAACAA	131	+	light responsive element
Bol014374	Box II	TGGTAATAA	1204	+	light responsive element
Bol014374	I-box	AGATAAGG	1940	-	light responsive element
Bol014374	GT1-motif	GGTTAA	1487	-	light responsive element
Bol014374	TGACG-motif	TGACG	317	+	the MeJA-responsiveness
Bol014374	GATA-motif	GATAGGA	828	+	light responsive element
Bol014374	GATA-motif	GATAGGA	996	-	light responsive element
Bol014374	GATA-motif	AAGGATAAGG	1940	-	light responsive element
Bol014374	Gap-box	CAAATGAA(A/G)A	136	+	light responsive element
Bol014374	TC-rich repeats	ATTCTCTAAC	914	-	defense and stress responsiveness
Bol014374	AT-rich element	ATAGAAATCAA	1171	-	binding site of AT-rich DNA binding protein (ATBP-1)
Bol014923	GC-motif	CCCCCG	1743	-	the anaerobic induction
Bol014923	ABRE	ACGTG	1807	+	the abscisic acid responsiveness
Bol014923	LTR	CCGAAA	1787	-	low-temperature responsiveness
Bol014923	chs-CMA1a	TTACTTAA	1420	-	light responsive element
Bol014923	chs-CMA1a	TTACTTAA	1498	-	light responsive element
Bol014923	chs-CMA2a	TCACTTGA	1598	+	light responsive element
Bol014923	Box 4	ATTAAT	12	+	light responsive element
Bol014923	Box 4	ATTAAT	1344	-	light responsive element
Bol014923	Box 4	ATTAAT	1845	-	light responsive element
Bol014923	TGA-element	AACGAC	322	+	auxin-responsive element
Bol014923	TC-rich repeats	ATTCTCTAAC	1448	-	defense and stress responsiveness
Bol014923	GT1-motif	GGTTAA	484	+	light responsive element
Bol014923	GT1-motif	GGTTAA	1173	-	light responsive element
Bol014923	GT1-motif	GGTTAA	1800	-	light responsive element
Bol014923	CAT-box	GCCACT	817	+	meristem expression
Bol014923	GA-motif	ATAGATAA	1199	-	light responsive element
Bol014923	G-box	CACGTC	1806	-	light responsive element
Bol014923	AT1-motif	AATTATTTTTTATT	1092	+	light responsive element
Bol014926	CGTCA-motif	CGTCA	76	+	the MeJA-responsiveness
Bol014926	CGTCA-motif	CGTCA	1467	-	the MeJA-responsiveness
Bol014926	CGTCA-motif	CGTCA	1470	+	the MeJA-responsiveness
Bol014926	CGTCA-motif	CGTCA	1939	+	the MeJA-responsiveness
Bol014926	Box 4	ATTAAT	1359	-	light responsive element
Bol014926	Box 4	ATTAAT	1389	-	light responsive element
Bol014926	TCA-element	CCATCTTTTT	623	-	salicylic acid responsiveness
Bol014926	O2-site	GTTGACGTGA	1465	+	zein metabolism regulation
Bol014926	MBSI	aaaAaaC(G/C)GTTA	1932	+	flavonoid biosynthetic genes regulation
Bol014926	MRE	AACCTAA	344	+	light responsive element
Bol014926	MRE	AACCTAA	794	+	light responsive element
Bol014926	MRE	AACCTAA	1084	-	light responsive element
Bol014926	ABRE	CACGTG	961	+	the abscisic acid responsiveness
Bol014926	ABRE	ACGTG	962	+	the abscisic acid responsiveness
Bol014926	GT1-motif	GGTTAA	342	-	light responsive element
Bol014926	GT1-motif	GGTTAA	792	-	light responsive element
Bol014926	TGACG-motif	TGACG	76	-	the MeJA-responsiveness
Bol014926	TGACG-motif	TGACG	1467	+	the MeJA-responsiveness
Bol014926	TGACG-motif	TGACG	1470	-	the MeJA-responsiveness
Bol014926	TGACG-motif	TGACG	1939	-	the MeJA-responsiveness
Bol014926	GATA-motif	AAGATAAGATT	948	+	light responsive element
Bol014926	P-box	CCTTTTG	472	-	gibberellin-responsiveness
Bol014926	MBS	CAACTG	1463	-	drought-inducibility
Bol014926	AT-rich element	ATAGAAATCAA	654	-	binding site of AT-rich DNA binding protein (ATBP-1)
Bol014926	G-Box	CACGTG	961	+	light responsive element
Bol014926	GA-motif	ATAGATAA	587	+	light responsive element
Bol014926	GA-motif	ATAGATAA	947	+	light responsive element
Bol014926	G-box	CACGTG	961	+	light responsive element
Bol014926	ARE	AAACCA	14	-	the anaerobic induction
Bol014926	ARE	AAACCA	81	+	the anaerobic induction
Bol014926	ARE	AAACCA	153	-	the anaerobic induction
Bol014926	ARE	AAACCA	1548	-	the anaerobic induction
Bol015107	TCT-motif	TCTTAC	212	-	light responsive element
Bol015107	ARE	AAACCA	908	+	the anaerobic induction
Bol015107	ARE	AAACCA	1639	+	the anaerobic induction
Bol015107	ATCT-motif	AATCTAATCC	857	+	light responsive element
Bol015107	TCCC-motif	TCTCCCT	530	-	light responsive element
Bol015107	circadian	CAAAGATATC	154	+	circadian control
Bol015107	GCN4_motif	TGAGTCA	1242	+	endosperm expression
Bol015107	GT1-motif	GGTTAA	552	+	light responsive element
Bol015107	GT1-motif	GGTTAAT	1648	-	light responsive element
Bol015107	GT1-motif	GGTTAA	1649	-	light responsive element
Bol015107	Gap-box	CAAATGAA(A/G)A	276	+	light responsive element
Bol015107	GATA-motif	GATAGGG	1027	-	light responsive element
Bol015107	AE-box	AGAAACAA	745	+	light responsive element
Bol015107	MRE	AACCTAA	1277	+	light responsive element
Bol015107	LTR	CCGAAA	1653	+	low-temperature responsiveness
Bol015107	Box 4	ATTAAT	26	+	light responsive element
Bol015107	Box 4	ATTAAT	1431	-	light responsive element
Bol015107	Box 4	ATTAAT	1435	-	light responsive element
Bol015107	Box 4	ATTAAT	1951	-	light responsive element
Bol016592	ARE	AAACCA	953	+	the anaerobic induction
Bol016592	G-box	GCCACGTGGA	260	+	light responsive element
Bol016592	G-box	TACGTG	648	+	light responsive element
Bol016592	G-box	TACGTG	1758	+	light responsive element
Bol016592	G-box	CACGTG	1805	-	light responsive element
Bol016592	TCT-motif	TCTTAC	1351	+	light responsive element
Bol016592	GA-motif	ATAGATAA	401	-	light responsive element
Bol016592	ACE	CTAACGTATT	1216	-	light responsive element
Bol016592	G-Box	CACGTG	1805	-	light responsive element
Bol016592	MBS	CAACTG	1477	+	drought-inducibility
Bol016592	TC-rich repeats	GTTTTCTTAC	1347	+	defense and stress responsiveness
Bol016592	TC-rich repeats	GTTTTCTTAC	1712	+	defense and stress responsiveness
Bol016592	GATA-motif	AAGGATAAGG	1790	-	light responsive element
Bol016592	A-box	AATAACAAACTCC	718	-	sequence conserved in alpha-amylase promoters
Bol016592	GT1-motif	GGTTAA	385	-	light responsive element
Bol016592	GCN4_motif	TGAGTCA	865	-	endosperm expression
Bol016592	ABRE	ACGTG	649	+	the abscisic acid responsiveness
Bol016592	ABRE	ACGTG	1759	+	the abscisic acid responsiveness
Bol016592	ABRE	CACGTG	1805	-	the abscisic acid responsiveness
Bol016592	ABRE	ACGTG	1806	+	the abscisic acid responsiveness
Bol016592	AE-box	AGAAACAA	111	+	light responsive element
Bol016592	Box 4	ATTAAT	1071	-	light responsive element
Bol016592	Box 4	ATTAAT	1261	-	light responsive element
Bol016592	Box 4	ATTAAT	1503	-	light responsive element
Bol016592	TCA-element	CCATCTTTTT	1381	+	salicylic acid responsiveness
Bol016592	AACA_motif	TAACAAACTCCA	717	-	endosperm expression
Bol017915	ARE	AAACCA	719	+	the anaerobic induction
Bol017915	TCT-motif	TCTTAC	467	+	light responsive element
Bol017915	TCT-motif	TCTTAC	1767	+	light responsive element
Bol017915	TCT-motif	TCTTAC	1927	-	light responsive element
Bol017915	G-Box	CACGTT	306	+	light responsive element
Bol017915	G-Box	CACGTT	1051	-	light responsive element
Bol017915	G-Box	CACGTT	1795	+	light responsive element
Bol017915	AT-rich element	ATAGAAATCAA	850	+	binding site of AT-rich DNA binding protein (ATBP-1)
Bol017915	MBS	CAACTG	1740	+	drought-inducibility
Bol017915	MBS	CAACTG	1808	+	drought-inducibility
Bol017915	TC-rich repeats	GTTTTCTTAC	983	+	defense and stress responsiveness
Bol017915	ATC-motif	AGTAATCT	974	+	light responsive element
Bol017915	GT1-motif	GGTTAAT	1250	-	light responsive element
Bol017915	GT1-motif	GGTTAA	1251	-	light responsive element
Bol017915	circadian	CAAAGATATC	1113	+	circadian control
Bol017915	circadian	CAAAGATATC	1501	+	circadian control
Bol017915	ABRE	ACGTG	306	-	the abscisic acid responsiveness
Bol017915	ABRE	ACGTG	1052	+	the abscisic acid responsiveness
Bol017915	ABRE	ACGTG	1795	-	the abscisic acid responsiveness
Bol017915	MRE	AACCTAA	615	-	light responsive element
Bol017915	TGA-element	AACGAC	701	+	auxin-responsive element
Bol017915	Box 4	ATTAAT	691	+	light responsive element
Bol017915	Box 4	ATTAAT	728	+	light responsive element
Bol017915	MBSI	TTTTTACGGTTA	1522	-	flavonoid biosynthetic genes regulation
Bol017915	AuxRR-core	GGTCCAT	1752	+	auxin-responsive element
Bol018413	CAT-box	GCCACT	953	-	meristem expression
Bol018413	ARE	AAACCA	89	+	the anaerobic induction
Bol018413	ARE	AAACCA	1813	+	the anaerobic induction
Bol018413	ARE	AAACCA	1856	+	the anaerobic induction
Bol018413	chs-CMA2b	GAACCTACACAC	1150	+	light responsive element
Bol018413	G-box	TAACACGTAG	1204	+	light responsive element
Bol018413	CGTCA-motif	CGTCA	216	+	the MeJA-responsiveness
Bol018413	CGTCA-motif	CGTCA	1188	+	the MeJA-responsiveness
Bol018413	TCA-element	CCATCTTTTT	969	+	salicylic acid responsiveness
Bol018413	TCA-element	CCATCTTTTT	1054	+	salicylic acid responsiveness
Bol018413	Box 4	ATTAAT	469	+	light responsive element
Bol018413	Box 4	ATTAAT	1064	-	light responsive element
Bol018413	Box 4	ATTAAT	1420	-	light responsive element
Bol018413	LTR	CCGAAA	235	+	low-temperature responsiveness
Bol018413	GARE-motif	TCTGTTG	778	-	gibberellin-responsiveness
Bol018413	chs-CMA1a	TTACTTAA	1748	+	light responsive element
Bol018413	TGACG-motif	TGACG	216	-	the MeJA-responsiveness
Bol018413	TGACG-motif	TGACG	1188	-	the MeJA-responsiveness
Bol018413	GATA-motif	AAGATAAGATT	1525	+	light responsive element
Bol018413	P-box	CCTTTTG	173	+	gibberellin-responsiveness
Bol018413	GT1-motif	GGTTAA	1445	-	light responsive element
Bol018425	TC-rich repeats	GTTTTCTTAC	1071	+	defense and stress responsiveness
Bol018425	G-Box	CACGTT	1023	+	light responsive element
Bol018425	GT1-motif	GGTTAA	499	-	light responsive element
Bol018425	RY-element	CATGCATG	1410	-	seed-specific regulation
Bol018425	AE-box	AGAAACAA	133	-	light responsive element
Bol018425	MRE	AACCTAA	1807	-	light responsive element
Bol018425	LTR	CCGAAA	189	+	low-temperature responsiveness
Bol018425	LTR	CCGAAA	391	+	low-temperature responsiveness
Bol018425	ABRE	ACGTG	1023	-	the abscisic acid responsiveness
Bol018425	O2-site	GATGA(C/T)(A/G)TG(A/G)	157	+	zein metabolism regulation
Bol018425	Box 4	ATTAAT	1393	-	light responsive element
Bol018425	TCT-motif	TCTTAC	662	-	light responsive element
Bol018425	TCT-motif	TCTTAC	1075	+	light responsive element
Bol018425	TCT-motif	TCTTAC	1931	+	light responsive element
Bol018425	G-box	CACGAC	558	-	light responsive element
Bol018425	G-box	CACGAC	1830	+	light responsive element
Bol018425	ARE	AAACCA	686	+	the anaerobic induction
Bol018425	ARE	AAACCA	836	+	the anaerobic induction
Bol018425	ARE	AAACCA	870	-	the anaerobic induction
Bol018425	CAT-box	GCCACT	378	+	meristem expression
Bol018697	G-Box	CACGTT	1811	-	light responsive element
Bol018697	GT1-motif	GGTTAAT	930	+	light responsive element
Bol018697	TGACG-motif	TGACG	1986	-	the MeJA-responsiveness
Bol018697	chs-CMA1a	TTACTTAA	1290	-	light responsive element
Bol018697	GARE-motif	TCTGTTG	832	+	gibberellin-responsiveness
Bol018697	GARE-motif	TCTGTTG	1339	+	gibberellin-responsiveness
Bol018697	LTR	CCGAAA	656	+	low-temperature responsiveness
Bol018697	LTR	CCGAAA	731	+	low-temperature responsiveness
Bol018697	LTR	CCGAAA	739	+	low-temperature responsiveness
Bol018697	LTR	CCGAAA	747	+	low-temperature responsiveness
Bol018697	LTR	CCGAAA	761	+	low-temperature responsiveness
Bol018697	ABRE	ACGTG	1405	-	the abscisic acid responsiveness
Bol018697	ABRE	ACGTG	1812	+	the abscisic acid responsiveness
Bol018697	ACA-motif	AATCACAACCATA	1426	+	light responsive element
Bol018697	CGTCA-motif	CGTCA	1986	+	the MeJA-responsiveness
Bol018697	Box 4	ATTAAT	878	+	light responsive element
Bol018697	Box 4	ATTAAT	1820	-	light responsive element
Bol018697	TCA-element	CCATCTTTTT	138	+	salicylic acid responsiveness
Bol018697	O2-site	GATGATGTGG	1934	-	zein metabolism regulation
Bol018697	G-box	CACGTC	1405	+	light responsive element
Bol018697	ARE	AAACCA	1169	-	the anaerobic induction
Bol018697	ARE	AAACCA	1209	+	the anaerobic induction
Bol018697	ARE	AAACCA	1264	+	the anaerobic induction
Bol018697	CAT-box	GCCACT	1024	+	meristem expression
Bol018697	GA-motif	ATAGATAA	335	-	light responsive element
Bol019823	P-box	CCTTTTG	740	+	gibberellin-responsiveness
Bol019823	GATA-motif	AAGATAAGATT	1981	+	light responsive element
Bol019823	I-box	GTATAAGGCC	1373	-	light responsive element
Bol019823	I-box	TAGATAACC	1524	+	light responsive element
Bol019823	AT-rich element	ATAGAAATCAA	1481	-	binding site of AT-rich DNA binding protein (ATBP-1)
Bol019823	CCAAT-box	CAACGG	1122	-	MYBHv1 binding site
Bol019823	Box 4	ATTAAT	408	+	light responsive element
Bol019823	Box 4	ATTAAT	444	+	light responsive element
Bol019823	Box 4	ATTAAT	480	+	light responsive element
Bol019823	Box 4	ATTAAT	516	+	light responsive element
Bol019823	Box 4	ATTAAT	581	+	light responsive element
Bol019823	TGA-element	AACGAC	651	-	auxin-responsive element
Bol019823	AuxRR-core	GGTCCAT	814	-	auxin-responsive element
Bol019823	ATCT-motif	AATCTAATCC	1198	-	light responsive element
Bol019823	Sp1	GGGCGG	807	+	light responsive element
Bol019823	ARE	AAACCA	333	+	the anaerobic induction
Bol019823	ARE	AAACCA	964	-	the anaerobic induction
Bol019823	ARE	AAACCA	995	-	the anaerobic induction
Bol019823	ARE	AAACCA	1621	+	the anaerobic induction
Bol019823	TCT-motif	TCTTAC	1136	+	light responsive element
Bol019823	chs-Unit 1 m1	ACCTAACCCGC	725	-	light responsive element
Bol020485	AT-rich element	ATAGAAATCAA	591	-	binding site of AT-rich DNA binding protein (ATBP-1)
Bol020485	GATA-motif	AAGATAAGATT	527	+	light responsive element
Bol020485	GATA-motif	AAGATAAGATT	1693	+	light responsive element
Bol020485	P-box	CCTTTTG	729	-	gibberellin-responsiveness
Bol020485	circadian	CAAAGATATC	3	-	circadian control
Bol020485	GT1-motif	GGTTAA	744	-	light responsive element
Bol020485	MRE	AACCTAA	746	+	light responsive element
Bol020485	Box 4	ATTAAT	489	+	light responsive element
Bol020485	Box 4	ATTAAT	764	+	light responsive element
Bol020485	Box 4	ATTAAT	1168	-	light responsive element
Bol020485	Box 4	ATTAAT	1229	-	light responsive element
Bol020485	Box 4	ATTAAT	1373	-	light responsive element
Bol020485	Box 4	ATTAAT	1619	-	light responsive element
Bol020485	Box 4	ATTAAT	1951	-	light responsive element
Bol020485	ARE	AAACCA	1319	+	the anaerobic induction
Bol020485	ARE	AAACCA	1636	+	the anaerobic induction
Bol020485	TCT-motif	TCTTAC	115	-	light responsive element
Bol020485	G-box	CACGAC	940	+	light responsive element
Bol020485	GA-motif	ATAGATAA	481	-	light responsive element
Bol020485	GA-motif	ATAGATAA	526	+	light responsive element
Bol020485	ACE	CTAACGTATT	1398	-	light responsive element
Bol020486	G-box	GCCACGTGGA	202	-	light responsive element
Bol020486	G-box	ACACGTGGC	203	+	light responsive element
Bol020486	G-box	CACGTG	204	+	light responsive element
Bol020486	ARE	AAACCA	1636	+	the anaerobic induction
Bol020486	AAAC-motif	CAATCAAAACCT	365	-	light responsive element
Bol020486	CAT-box	GCCACT	73	-	meristem expression
Bol020486	GT1-motif	GGTTAAT	134	-	light responsive element
Bol020486	GT1-motif	GGTTAA	135	-	light responsive element
Bol020486	GT1-motif	GGTTAAT	967	-	light responsive element
Bol020486	GT1-motif	GGTTAA	968	-	light responsive element
Bol020486	GT1-motif	GGTTAAT	1220	-	light responsive element
Bol020486	GT1-motif	GGTTAA	1221	-	light responsive element
Bol020486	GATA-motif	AAGATAAGATT	1693	+	light responsive element
Bol020486	TGACG-motif	TGACG	885	+	the MeJA-responsiveness
Bol020486	G-Box	CACGTT	17	+	light responsive element
Bol020486	G-Box	CACGTG	204	+	light responsive element
Bol020486	AT-rich element	ATAGAAATCAA	1725	+	binding site of AT-rich DNA binding protein (ATBP-1)
Bol020486	AT-rich sequence	TAAAATACT	701	-	maximal elicitor-mediated activation (2copies)
Bol020486	CGTCA-motif	CGTCA	885	-	the MeJA-responsiveness
Bol020486	Box 4	ATTAAT	1016	-	light responsive element
Bol020486	Box 4	ATTAAT	1173	-	light responsive element
Bol020486	Box 4	ATTAAT	1177	-	light responsive element
Bol020486	Box 4	ATTAAT	1315	-	light responsive element
Bol020486	Box 4	ATTAAT	1410	-	light responsive element
Bol020486	Box 4	ATTAAT	1487	-	light responsive element
Bol020486	Box 4	ATTAAT	1619	-	light responsive element
Bol020486	Box 4	ATTAAT	1951	-	light responsive element
Bol020486	TGA-element	AACGAC	245	+	auxin-responsive element
Bol020486	MRE	AACCTAA	1255	+	light responsive element
Bol020486	ABRE	ACGTG	17	-	the abscisic acid responsiveness
Bol020486	ABRE	GACACGTGGC	202	+	the abscisic acid responsiveness
Bol020486	ABRE	CACGTG	204	+	the abscisic acid responsiveness
Bol020486	ABRE	ACGTG	205	+	the abscisic acid responsiveness
Bol021323	Sp1	GGGCGG	1030	+	light responsive element
Bol021323	G-box	CACGTG	230	+	light responsive element
Bol021323	G-box	CACGAC	1990	-	light responsive element
Bol021323	TCT-motif	TCTTAC	646	-	light responsive element
Bol021323	TCT-motif	TCTTAC	1596	-	light responsive element
Bol021323	CGTCA-motif	CGTCA	53	-	the MeJA-responsiveness
Bol021323	Box 4	ATTAAT	205	+	light responsive element
Bol021323	Box 4	ATTAAT	1228	-	light responsive element
Bol021323	Box 4	ATTAAT	1440	-	light responsive element
Bol021323	TCA-element	CCATCTTTTT	1636	-	salicylic acid responsiveness
Bol021323	TGA-element	AACGAC	1912	+	auxin-responsive element
Bol021323	ABRE	CACGTG	230	+	the abscisic acid responsiveness
Bol021323	ABRE	ACGTG	231	+	the abscisic acid responsiveness
Bol021323	LTR	CCGAAA	17	+	low-temperature responsiveness
Bol021323	Box II	TGGTAATAA	658	-	light responsive element
Bol021323	circadian	CAAAGATATC	817	-	circadian control
Bol021323	circadian	CAAAGATATC	1736	+	circadian control
Bol021323	circadian	CAAAGATATC	1929	+	circadian control
Bol021323	TGACG-motif	TGACG	53	+	the MeJA-responsiveness
Bol021323	TC-rich repeats	GTTTTCTTAC	1596	-	defense and stress responsiveness
Bol021323	TC-rich repeats	GTTTTCTTAC	1705	-	defense and stress responsiveness
Bol021323	AT-rich sequence	TAAAATACT	1380	+	maximal elicitor-mediated activation (2copies)
Bol021323	AT-rich element	ATAGAAATCAA	689	+	binding site of AT-rich DNA binding protein (ATBP-1)
Bol021323	G-Box	CACGTG	230	+	light responsive element
Bol021438	ARE	AAACCA	772	-	the anaerobic induction
Bol021438	ARE	AAACCA	1078	-	the anaerobic induction
Bol021438	ARE	AAACCA	1214	-	the anaerobic induction
Bol021438	ARE	AAACCA	1734	-	the anaerobic induction
Bol021438	TCT-motif	TCTTAC	1179	+	light responsive element
Bol021438	TCT-motif	TCTTAC	1476	-	light responsive element
Bol021438	AT1-motif	AATTATTTTTTATT	326	+	light responsive element
Bol021438	ATCT-motif	AATCTAATCC	101	+	light responsive element
Bol021438	G-Box	CACGTT	1898	-	light responsive element
Bol021438	CCAAT-box	CAACGG	664	-	MYBHv1 binding site
Bol021438	P-box	CCTTTTG	1684	-	gibberellin-responsiveness
Bol021438	GATA-motif	AAGATAAGATT	1441	-	light responsive element
Bol021438	TGACG-motif	TGACG	1427	-	the MeJA-responsiveness
Bol021438	I-box	cCATATCCAAT	1192	-	light responsive element
Bol021438	I-box	AAGATAAGGCT	1583	+	light responsive element
Bol021438	GT1-motif	GGTTAA	1936	+	light responsive element
Bol021438	MSA-like	(T/C)C(T/C)AACGG(T/C)(T/C)A	661	-	cell cycle regulation
Bol021438	ABRE	ACGTG	1899	+	the abscisic acid responsiveness
Bol021438	LTR	CCGAAA	692	-	low-temperature responsiveness
Bol021438	LTR	CCGAAA	1094	-	low-temperature responsiveness
Bol021438	MRE	AACCTAA	238	+	light responsive element
Bol021438	chs-CMA1a	TTACTTAA	312	-	light responsive element
Bol021438	TCA-element	CCATCTTTTT	1607	-	salicylic acid responsiveness
Bol021438	CGTCA-motif	CGTCA	1427	+	the MeJA-responsiveness
Bol021438	Box 4	ATTAAT	111	+	light responsive element
Bol021438	Box 4	ATTAAT	341	+	light responsive element
Bol021438	Box 4	ATTAAT	504	+	light responsive element
Bol021438	Box 4	ATTAAT	1041	-	light responsive element
Bol021438	Box 4	ATTAAT	1416	-	light responsive element
Bol021438	Box 4	ATTAAT	1566	-	light responsive element
Bol021438	Box 4	ATTAAT	1649	-	light responsive element
Bol021646	ABRE	ACGTG	75	+	the abscisic acid responsiveness
Bol021646	ABRE	ACGTG	90	+	the abscisic acid responsiveness
Bol021646	MRE	AACCTAA	1591	+	light responsive element
Bol021646	AE-box	AGAAACAA	1030	+	light responsive element
Bol021646	TGA-element	AACGAC	529	-	auxin-responsive element
Bol021646	TGA-element	AACGAC	657	+	auxin-responsive element
Bol021646	Box 4	ATTAAT	182	+	light responsive element
Bol021646	Box 4	ATTAAT	289	+	light responsive element
Bol021646	Box 4	ATTAAT	1272	-	light responsive element
Bol021646	Box 4	ATTAAT	1828	-	light responsive element
Bol021646	O2-site	GTTGACGTGA	99	-	zein metabolism regulation
Bol021646	G-Box	CACGTT	74	-	light responsive element
Bol021646	G-Box	CACGTT	89	-	light responsive element
Bol021646	AT-rich element	ATAGAAATCAA	694	-	binding site of AT-rich DNA binding protein (ATBP-1)
Bol021646	AT-rich element	ATAGAAATCAA	1020	+	binding site of AT-rich DNA binding protein (ATBP-1)
Bol021646	TC-rich repeats	ATTCTCTAAC	1180	+	defense and stress responsiveness
Bol021646	CCAAT-box	CAACGG	105	+	MYBHv1 binding site
Bol021646	RY-element	CATGCATG	1385	-	seed-specific regulation
Bol021646	GT1-motif	GGTTAA	2	-	light responsive element
Bol021646	GT1-motif	GGTTAAT	263	-	light responsive element
Bol021646	GT1-motif	GGTTAA	264	-	light responsive element
Bol021646	GT1-motif	GGTTAAT	474	+	light responsive element
Bol021646	I-box	cCATATCCAAT	1852	+	light responsive element
Bol021646	GCN4_motif	TGAGTCA	300	+	endosperm expression
Bol021646	CAT-box	GCCACT	393	-	meristem expression
Bol021646	ARE	AAACCA	217	+	the anaerobic induction
Bol021646	ARE	AAACCA	424	+	the anaerobic induction
Bol021646	ARE	AAACCA	695	-	the anaerobic induction
Bol021646	ARE	AAACCA	1089	-	the anaerobic induction
Bol021646	TCT-motif	TCTTAC	1040	+	light responsive element
Bol021647	TC-rich repeats	ATTCTCTAAC	1181	+	defense and stress responsiveness
Bol021647	CCAAT-box	CAACGG	94	+	MYBHv1 binding site
Bol021647	AT-rich element	ATAGAAATCAA	695	-	binding site of AT-rich DNA binding protein (ATBP-1)
Bol021647	AT-rich element	ATAGAAATCAA	1021	+	binding site of AT-rich DNA binding protein (ATBP-1)
Bol021647	G-Box	CACGTT	63	-	light responsive element
Bol021647	G-Box	CACGTT	78	-	light responsive element
Bol021647	GCN4_motif	TGAGTCA	301	+	endosperm expression
Bol021647	I-box	cCATATCCAAT	1853	+	light responsive element
Bol021647	GT1-motif	GGTTAAT	475	+	light responsive element
Bol021647	RY-element	CATGCATG	1386	-	seed-specific regulation
Bol021647	MRE	AACCTAA	1592	+	light responsive element
Bol021647	AE-box	AGAAACAA	1031	+	light responsive element
Bol021647	ABRE	ACGTG	64	+	the abscisic acid responsiveness
Bol021647	ABRE	ACGTG	79	+	the abscisic acid responsiveness
Bol021647	Box 4	ATTAAT	171	+	light responsive element
Bol021647	Box 4	ATTAAT	1273	-	light responsive element
Bol021647	Box 4	ATTAAT	1829	-	light responsive element
Bol021647	TGA-element	AACGAC	530	-	auxin-responsive element
Bol021647	TGA-element	AACGAC	658	+	auxin-responsive element
Bol021647	O2-site	GTTGACGTGA	88	-	zein metabolism regulation
Bol021647	TCT-motif	TCTTAC	1041	+	light responsive element
Bol021647	ARE	AAACCA	206	+	the anaerobic induction
Bol021647	ARE	AAACCA	425	+	the anaerobic induction
Bol021647	ARE	AAACCA	696	-	the anaerobic induction
Bol021647	ARE	AAACCA	1090	-	the anaerobic induction
Bol021647	CAT-box	GCCACT	394	-	meristem expression
Bol021648	TGA-box	TGACGTAA	976	-	auxin-responsive element
Bol021648	LTR	CCGAAA	1409	+	low-temperature responsiveness
Bol021648	CGTCA-motif	CGTCA	979	+	the MeJA-responsiveness
Bol021648	CGTCA-motif	CGTCA	1817	-	the MeJA-responsiveness
Bol021648	Box 4	ATTAAT	227	+	light responsive element
Bol021648	Box 4	ATTAAT	1664	-	light responsive element
Bol021648	Box 4	ATTAAT	1831	-	light responsive element
Bol021648	TC-rich repeats	ATTCTCTAAC	1119	+	defense and stress responsiveness
Bol021648	GT1-motif	GGTTAAT	757	+	light responsive element
Bol021648	I-box	cCATATCCAAT	1855	+	light responsive element
Bol021648	P-box	CCTTTTG	1073	+	gibberellin-responsiveness
Bol021648	RY-element	CATGCATG	1430	-	seed-specific regulation
Bol021648	TGACG-motif	TGACG	979	-	the MeJA-responsiveness
Bol021648	TGACG-motif	TGACG	1817	+	the MeJA-responsiveness
Bol021648	TCT-motif	TCTTAC	974	+	light responsive element
Bol021648	G-box	CACGAC	324	+	light responsive element
Bol021648	G-box	CACGAC	1050	+	light responsive element
Bol021648	ARE	AAACCA	621	-	the anaerobic induction
Bol021648	ARE	AAACCA	1024	-	the anaerobic induction
Bol021648	ARE	AAACCA	1238	-	the anaerobic induction
Bol021648	Sp1	GGGCGG	954	+	light responsive element
Bol021649	Unnamed_1	GGATTTTACAGT	1620	-	phytochrome down-regulation expression
Bol021649	ARE	AAACCA	217	-	the anaerobic induction
Bol021649	ARE	AAACCA	1074	+	the anaerobic induction
Bol021649	ARE	AAACCA	1844	+	the anaerobic induction
Bol021649	AT1-motif	AATTATTTTTTATT	783	+	light responsive element
Bol021649	G-box	TACGTG	478	-	light responsive element
Bol021649	G-box	tgACACGTGGCA	592	-	light responsive element
Bol021649	G-box	ACACGTGGC	593	-	light responsive element
Bol021649	G-box	CACGTG	595	+	light responsive element
Bol021649	G-box	CACGAC	918	+	light responsive element
Bol021649	G-box	TACGTG	1274	-	light responsive element
Bol021649	TCT-motif	TCTTAC	374	+	light responsive element
Bol021649	TCT-motif	TCTTAC	481	-	light responsive element
Bol021649	CGTCA-motif	CGTCA	58	-	the MeJA-responsiveness
Bol021649	Box 4	ATTAAT	126	+	light responsive element
Bol021649	Box 4	ATTAAT	712	+	light responsive element
Bol021649	Box 4	ATTAAT	1180	-	light responsive element
Bol021649	TCA-element	CCATCTTTTT	1490	-	salicylic acid responsiveness
Bol021649	MBSI	TTTTTACGGTTA	1908	-	flavonoid biosynthetic genes regulation
Bol021649	ABRE	ACGTG	478	-	the abscisic acid responsiveness
Bol021649	ABRE	GCAACGTGTC	593	+	the abscisic acid responsiveness
Bol021649	ABRE	CACGTG	595	+	the abscisic acid responsiveness
Bol021649	ABRE	ACGTG	596	+	the abscisic acid responsiveness
Bol021649	ABRE	ACGTG	1200	-	the abscisic acid responsiveness
Bol021649	ABRE	ACGTG	1274	-	the abscisic acid responsiveness
Bol021649	TGA-box	TGACGTAA	58	+	auxin-responsive element
Bol021649	TGACG-motif	TGACG	58	+	the MeJA-responsiveness
Bol021649	P-box	CCTTTTG	668	+	gibberellin-responsiveness
Bol021649	I-box	cGATAAGGCG	638	+	light responsive element
Bol021649	GT1-motif	GGTTAAT	110	+	light responsive element
Bol021649	GT1-motif	GGTTAAT	492	-	light responsive element
Bol021649	GT1-motif	GGTTAA	493	-	light responsive element
Bol021649	G-Box	CACGTG	595	+	light responsive element
Bol021649	G-Box	CACGTT	1200	+	light responsive element
Bol021649	CCAAT-box	CAACGG	95	-	MYBHv1 binding site
Bol021650	CAT-box	GCCACT	1971	-	meristem expression
Bol021650	TCCC-motif	TCTCCCT	1304	+	light responsive element
Bol021650	ARE	AAACCA	1920	-	the anaerobic induction
Bol021650	G-box	TAACACGTAG	32	-	light responsive element
Bol021650	G-box	TACGTG	33	+	light responsive element
Bol021650	G-box	TACGTG	334	+	light responsive element
Bol021650	G-box	TAAACGTG	1224	-	light responsive element
Bol021650	G-box	CACGTC	1250	-	light responsive element
Bol021650	AT1-motif	AATTATTTTTTATT	676	-	light responsive element
Bol021650	Sp1	GGGCGG	799	-	light responsive element
Bol021650	ABRE	ACGTG	34	+	the abscisic acid responsiveness
Bol021650	ABRE	ACGTG	335	+	the abscisic acid responsiveness
Bol021650	ABRE	ACGTG	597	+	the abscisic acid responsiveness
Bol021650	ABRE	ACGTG	1224	-	the abscisic acid responsiveness
Bol021650	ABRE	ACGTG	1251	+	the abscisic acid responsiveness
Bol021650	LTR	CCGAAA	439	+	low-temperature responsiveness
Bol021650	chs-CMA1a	TTACTTAA	259	+	light responsive element
Bol021650	O2-site	GTTGACGTGA	1247	+	zein metabolism regulation
Bol021650	Box 4	ATTAAT	125	+	light responsive element
Bol021650	Box 4	ATTAAT	1263	-	light responsive element
Bol021650	Box 4	ATTAAT	1866	-	light responsive element
Bol021650	Box 4	ATTAAT	1901	-	light responsive element
Bol021650	CGTCA-motif	CGTCA	1249	-	the MeJA-responsiveness
Bol021650	CGTCA-motif	CGTCA	1549	-	the MeJA-responsiveness
Bol021650	CGTCA-motif	CGTCA	1981	+	the MeJA-responsiveness
Bol021650	AT-rich element	ATAGAAATCAA	374	+	binding site of AT-rich DNA binding protein (ATBP-1)
Bol021650	G-Box	CACGTT	596	-	light responsive element
Bol021650	G-Box	CACGTT	1224	+	light responsive element
Bol021650	MBS	CAACTG	849	+	drought-inducibility
Bol021650	GATA-motif	AAGATAAGATT	1120	-	light responsive element
Bol021650	TGACG-motif	TGACG	1249	+	the MeJA-responsiveness
Bol021650	TGACG-motif	TGACG	1549	+	the MeJA-responsiveness
Bol021650	TGACG-motif	TGACG	1981	-	the MeJA-responsiveness
Bol021650	GT1-motif	GGTTAAT	85	-	light responsive element
Bol021650	GT1-motif	GGTTAA	86	-	light responsive element
Bol021650	ATC-motif	AGTAATCT	542	+	light responsive element
Bol021650	Box II	ACACGTAGA	31	-	light responsive element
Bol021651	G-Box	CACGTT	1051	-	light responsive element
Bol021651	G-Box	TCCACATGGCA	1415	+	light responsive element
Bol021651	MBS	CAACTG	1101	-	drought-inducibility
Bol021651	MBS	CAACTG	1704	+	drought-inducibility
Bol021651	MBS	CAACTG	1848	+	drought-inducibility
Bol021651	TGACG-motif	TGACG	1284	+	the MeJA-responsiveness
Bol021651	circadian	CAAAGATATC	661	-	circadian control
Bol021651	GT1-motif	GGTTAA	36	-	light responsive element
Bol021651	GT1-motif	GGTTAAT	408	+	light responsive element
Bol021651	GT1-motif	GGTTAAT	642	+	light responsive element
Bol021651	ABRE	ACGTG	584	+	the abscisic acid responsiveness
Bol021651	ABRE	ACGTG	1052	+	the abscisic acid responsiveness
Bol021651	ABRE	TACGGTC	1157	+	the abscisic acid responsiveness
Bol021651	ABRE	ACGTG	1182	-	the abscisic acid responsiveness
Bol021651	ABRE	TACGGTC	1232	-	the abscisic acid responsiveness
Bol021651	ABRE	ACGTG	1286	+	the abscisic acid responsiveness
Bol021651	LTR	CCGAAA	782	-	low-temperature responsiveness
Bol021651	LTR	CCGAAA	805	-	low-temperature responsiveness
Bol021651	AE-box	AGAAACAA	1565	-	light responsive element
Bol021651	AE-box	AGAAACAA	1990	+	light responsive element
Bol021651	TCA-element	CCATCTTTTT	1322	+	salicylic acid responsiveness
Bol021651	CGTCA-motif	CGTCA	1284	-	the MeJA-responsiveness
Bol021651	TCT-motif	TCTTAC	109	+	light responsive element
Bol021651	TCT-motif	TCTTAC	1987	-	light responsive element
Bol021651	G-box	TACGTG	583	+	light responsive element
Bol021651	G-box	TACGTG	1182	-	light responsive element
Bol021651	G-box	CACGTC	1285	-	light responsive element
Bol021651	ATCT-motif	AATCTAATCC	246	-	light responsive element
Bol022032	P-box	CCTTTTG	145	+	gibberellin-responsiveness
Bol022032	MSA-like	(T/C)C(T/C)AACGG(T/C)(T/C)A	1552	-	cell cycle regulation
Bol022032	AT-rich element	ATAGAAATCAA	1810	+	binding site of AT-rich DNA binding protein (ATBP-1)
Bol022032	TGA-element	AACGAC	248	+	auxin-responsive element
Bol022032	TGA-element	AACGAC	340	+	auxin-responsive element
Bol022032	TGA-element	AACGAC	510	+	auxin-responsive element
Bol022032	Box 4	ATTAAT	111	+	light responsive element
Bol022032	Box 4	ATTAAT	880	+	light responsive element
Bol022032	Box 4	ATTAAT	984	+	light responsive element
Bol022032	Box 4	ATTAAT	1023	-	light responsive element
Bol022032	AE-box	AGAAACAA	914	-	light responsive element
Bol022032	AE-box	AGAAACAA	1983	+	light responsive element
Bol022032	MRE	AACCTAA	371	+	light responsive element
Bol022032	chs-CMA1a	TTACTTAA	1050	+	light responsive element
Bol022032	ARE	AAACCA	65	-	the anaerobic induction
Bol022032	ARE	AAACCA	414	+	the anaerobic induction
Bol022032	ARE	AAACCA	1914	+	the anaerobic induction
Bol022032	ARE	AAACCA	1932	+	the anaerobic induction
Bol022032	G-box	CACGAC	1236	-	light responsive element
Bol022032	G-box	GCCACGTGGA	1493	-	light responsive element
Bol022032	TCT-motif	TCTTAC	469	-	light responsive element
Bol022032	TCT-motif	TCTTAC	678	-	light responsive element
Bol022032	TCT-motif	TCTTAC	1672	+	light responsive element
Bol022032	TCT-motif	TCTTAC	1942	+	light responsive element
Bol022969	CAT-box	GCCACT	1252	+	meristem expression
Bol022969	TCCC-motif	TCTCCCT	1713	-	light responsive element
Bol022969	G-box	TACGTG	105	+	light responsive element
Bol022969	G-box	CACGAC	1368	-	light responsive element
Bol022969	G-box	TAACACGTAG	1461	+	light responsive element
Bol022969	G-box	TACGTG	1511	-	light responsive element
Bol022969	G-box	CACGAC	1953	+	light responsive element
Bol022969	TCT-motif	TCTTAC	854	+	light responsive element
Bol022969	ARE	AAACCA	109	-	the anaerobic induction
Bol022969	ARE	AAACCA	1183	-	the anaerobic induction
Bol022969	ARE	AAACCA	1279	+	the anaerobic induction
Bol022969	MRE	AACCTAA	694	+	light responsive element
Bol022969	GARE-motif	TCTGTTG	332	-	gibberellin-responsiveness
Bol022969	AE-box	AGAAACTT	1981	-	light responsive element
Bol022969	ABRE	ACGTG	106	+	the abscisic acid responsiveness
Bol022969	ABRE	ACGTG	1511	-	the abscisic acid responsiveness
Bol022969	Box 4	ATTAAT	152	+	light responsive element
Bol022969	Box 4	ATTAAT	397	+	light responsive element
Bol022969	Box 4	ATTAAT	767	+	light responsive element
Bol022969	Box 4	ATTAAT	892	+	light responsive element
Bol022969	Box 4	ATTAAT	989	+	light responsive element
Bol022969	Box 4	ATTAAT	1437	-	light responsive element
Bol022969	Box 4	ATTAAT	1472	-	light responsive element
Bol022969	Box 4	ATTAAT	1699	-	light responsive element
Bol022969	Box 4	ATTAAT	1785	-	light responsive element
Bol022969	Box 4	ATTAAT	1838	-	light responsive element
Bol022969	CGTCA-motif	CGTCA	142	+	the MeJA-responsiveness
Bol022969	TGA-element	AACGAC	1395	-	auxin-responsive element
Bol022969	O2-site	GATGATGTGG	746	-	zein metabolism regulation
Bol022969	AT-rich sequence	TAAAATACT	1216	-	maximal elicitor-mediated activation (2copies)
Bol022969	ATC-motif	AGTAATCT	872	+	light responsive element
Bol022969	TGACG-motif	TGACG	142	-	the MeJA-responsiveness
Bol022969	GATA-motif	AAGATAAGATT	345	-	light responsive element
Bol023017	GA-motif	ATAGATAA	1895	+	light responsive element
Bol023017	ARE	AAACCA	661	+	the anaerobic induction
Bol023017	ARE	AAACCA	1191	+	the anaerobic induction
Bol023017	G-box	TACGTG	1292	-	light responsive element
Bol023017	TCT-motif	TCTTAC	1569	-	light responsive element
Bol023017	Sp1	GGGCGG	816	-	light responsive element
Bol023017	ABRE	AACCCGG	261	+	the abscisic acid responsiveness
Bol023017	ABRE	AACCCGG	264	-	the abscisic acid responsiveness
Bol023017	ABRE	AACCCGG	1026	+	the abscisic acid responsiveness
Bol023017	ABRE	AACCCGG	1029	-	the abscisic acid responsiveness
Bol023017	ABRE	ACGTG	1292	-	the abscisic acid responsiveness
Bol023017	AE-box	AGAAACTT	1220	-	light responsive element
Bol023017	CGTCA-motif	CGTCA	837	-	the MeJA-responsiveness
Bol023017	CGTCA-motif	CGTCA	1405	-	the MeJA-responsiveness
Bol023017	Box 4	ATTAAT	339	+	light responsive element
Bol023017	Box 4	ATTAAT	390	+	light responsive element
Bol023017	Box 4	ATTAAT	412	+	light responsive element
Bol023017	Box 4	ATTAAT	948	+	light responsive element
Bol023017	Box 4	ATTAAT	1477	-	light responsive element
Bol023017	Box 4	ATTAAT	1504	-	light responsive element
Bol023017	O2-site	GATGA(C/T)(A/G)TG(A/G)	104	+	zein metabolism regulation
Bol023017	TGACG-motif	TGACG	837	+	the MeJA-responsiveness
Bol023017	TGACG-motif	TGACG	1405	+	the MeJA-responsiveness
Bol023017	TATC-box	TATCCCA	429	+	gibberellin-responsiveness
Bol023017	GATA-motif	GATAGGG	819	-	light responsive element
Bol023017	I-box	cGATAAGGCG	817	-	light responsive element
Bol023017	I-box	AAGATAAGGCT	1684	-	light responsive element
Bol023017	I-box	cCATATCCAAT	1858	-	light responsive element
Bol023021	Box 4	ATTAAT	493	+	light responsive element
Bol023021	CGTCA-motif	CGTCA	390	-	the MeJA-responsiveness
Bol023021	TGA-element	AACGAC	260	+	auxin-responsive element
Bol023021	ABRE	GACACGTGGC	19	+	the abscisic acid responsiveness
Bol023021	ABRE	CACGTG	21	+	the abscisic acid responsiveness
Bol023021	ABRE	ACGTG	22	+	the abscisic acid responsiveness
Bol023021	TGACG-motif	TGACG	390	+	the MeJA-responsiveness
Bol023021	GATA-motif	AAGGATAAGG	1249	+	light responsive element
Bol023021	GT1-motif	GGTTAAT	1868	-	light responsive element
Bol023021	GT1-motif	GGTTAA	1869	-	light responsive element
Bol023021	I-box	ccttatcct	1250	-	light responsive element
Bol023021	I-box	gGATAAGGTG	1251	+	light responsive element
Bol023021	circadian	CAAAGATATC	1821	-	circadian control
Bol023021	G-Box	CACGTG	21	+	light responsive element
Bol023021	MBS	CAACTG	1937	+	drought-inducibility
Bol023021	motif I	gGTACGTGGCG	19	+	root specific
Bol023021	ARE	AAACCA	335	+	the anaerobic induction
Bol023021	ARE	AAACCA	607	-	the anaerobic induction
Bol023021	ARE	AAACCA	1634	-	the anaerobic induction
Bol023021	ARE	AAACCA	1701	+	the anaerobic induction
Bol023021	AT1-motif	AATTATTTTTTATT	1482	+	light responsive element
Bol023021	G-box	CACGTG	21	+	light responsive element
Bol023021	TCT-motif	TCTTAC	156	+	light responsive element
Bol023022	MRE	AACCTAA	1627	-	light responsive element
Bol023022	MRE	AACCTAA	1819	+	light responsive element
Bol023022	LTR	CCGAAA	485	-	low-temperature responsiveness
Bol023022	LTR	CCGAAA	494	-	low-temperature responsiveness
Bol023022	LTR	CCGAAA	535	-	low-temperature responsiveness
Bol023022	LTR	CCGAAA	577	-	low-temperature responsiveness
Bol023022	LTR	CCGAAA	1197	-	low-temperature responsiveness
Bol023022	LTR	CCGAAA	1217	-	low-temperature responsiveness
Bol023022	TCA-element	CCATCTTTTT	1426	+	salicylic acid responsiveness
Bol023022	TC-rich repeats	ATTCTCTAAC	843	+	defense and stress responsiveness
Bol023022	CCAAT-box	CAACGG	1098	+	MYBHv1 binding site
Bol023022	AT-rich element	ATAGAAATCAA	709	+	binding site of AT-rich DNA binding protein (ATBP-1)
Bol023022	GT1-motif	GGTTAA	1617	+	light responsive element
Bol023022	GT1-motif	GGTTAAT	1707	-	light responsive element
Bol023022	GT1-motif	GGTTAA	1708	-	light responsive element
Bol023022	GT1-motif	GGTTAA	1817	-	light responsive element
Bol023022	RY-element	CATGCATG	1571	-	seed-specific regulation
Bol023022	ARE	AAACCA	133	-	the anaerobic induction
Bol023022	ARE	AAACCA	1214	-	the anaerobic induction
Bol023022	ARE	AAACCA	1592	+	the anaerobic induction
Bol023022	LAMP-element	CTTTATCA	956	+	light responsive element
Bol023474	G-Box	CACGTG	1202	-	light responsive element
Bol023474	GT1-motif	GGTTAA	174	+	light responsive element
Bol023474	circadian	CAAAGATATC	651	+	circadian control
Bol023474	GATA-motif	AAGGATAAGG	1579	+	light responsive element
Bol023474	GATA-motif	AAGATAAGATT	1580	+	light responsive element
Bol023474	TGACG-motif	TGACG	813	+	the MeJA-responsiveness
Bol023474	AE-box	AGAAACAA	314	-	light responsive element
Bol023474	AE-box	AGAAACTT	1337	-	light responsive element
Bol023474	ABRE	CACGTG	1202	-	the abscisic acid responsiveness
Bol023474	ABRE	ACGTG	1203	+	the abscisic acid responsiveness
Bol023474	CGTCA-motif	CGTCA	813	-	the MeJA-responsiveness
Bol023474	Box 4	ATTAAT	1919	-	light responsive element
Bol023474	TGA-element	AACGAC	414	-	auxin-responsive element
Bol023474	G-box	GCCACGTGGA	1200	+	light responsive element
Bol023474	G-box	CACGTG	1202	-	light responsive element
Bol023474	ARE	AAACCA	672	-	the anaerobic induction
Bol023474	ARE	AAACCA	1164	-	the anaerobic induction
Bol023474	ARE	AAACCA	1950	+	the anaerobic induction
Bol023474	AAAC-motif	CAATCAAAACCT	1292	-	light responsive element
Bol023474	LAMP-element	CTTTATCA	734	+	light responsive element
Bol023474	LAMP-element	CTTTATCA	1490	-	light responsive element
Bol023474	ATCT-motif	AATCTAATCC	1581	-	light responsive element
Bol023474	ACE	CTAACGTATT	905	+	light responsive element
Bol023474	TCCC-motif	TCTCCCT	1420	-	light responsive element
Bol025405	CAT-box	GCCACT	466	-	meristem expression
Bol025405	G-box	GCCACGTGGA	52	-	light responsive element
Bol025405	G-box	CACGTG	54	+	light responsive element
Bol025405	G-box	CACGTG	1525	-	light responsive element
Bol025405	TCT-motif	TCTTAC	566	-	light responsive element
Bol025405	TCT-motif	TCTTAC	1928	+	light responsive element
Bol025405	ARE	AAACCA	1936	+	the anaerobic induction
Bol025405	Sp1	GGGCGG	488	+	light responsive element
Bol025405	AE-box	AGAAACAA	278	+	light responsive element
Bol025405	ABRE	CACGTG	54	+	the abscisic acid responsiveness
Bol025405	ABRE	ACGTG	55	+	the abscisic acid responsiveness
Bol025405	ABRE	CACGTG	1525	-	the abscisic acid responsiveness
Bol025405	ABRE	ACGTG	1526	+	the abscisic acid responsiveness
Bol025405	LTR	CCGAAA	796	-	low-temperature responsiveness
Bol025405	TGA-element	AACGAC	1784	-	auxin-responsive element
Bol025405	Box 4	ATTAAT	162	+	light responsive element
Bol025405	Box 4	ATTAAT	710	+	light responsive element
Bol025405	Box 4	ATTAAT	726	+	light responsive element
Bol025405	Box 4	ATTAAT	789	+	light responsive element
Bol025405	Box 4	ATTAAT	1640	-	light responsive element
Bol025405	CGTCA-motif	CGTCA	398	+	the MeJA-responsiveness
Bol025405	TCA-element	TCAGAAGAGG	1488	-	salicylic acid responsiveness
Bol025405	G-Box	CACGTGAAA	51	-	light responsive element
Bol025405	G-Box	CACGTG	54	+	light responsive element
Bol025405	G-Box	CACGTG	1525	-	light responsive element
Bol025405	GT1-motif	GGTTAA	1084	+	light responsive element
Bol025405	GT1-motif	GGTTAA	1103	-	light responsive element
Bol025405	GT1-motif	GGTTAA	1300	-	light responsive element
Bol025405	GT1-motif	GGTTAA	1479	+	light responsive element
Bol025405	TGACG-motif	TGACG	398	-	the MeJA-responsiveness
Bol025405	TATC-box	TATCCCA	222	+	gibberellin-responsiveness
Bol027484	TGACG-motif	TGACG	305	-	the MeJA-responsiveness
Bol027484	TATC-box	TATCCCA	1488	-	gibberellin-responsiveness
Bol027484	GCN4_motif	TGAGTCA	703	-	endosperm expression
Bol027484	GT1-motif	GGTTAA	1393	-	light responsive element
Bol027484	GT1-motif	GGTTAAT	1771	+	light responsive element
Bol027484	G-Box	CACGTT	631	-	light responsive element
Bol027484	AT-rich element	ATAGAAATCAA	1723	+	binding site of AT-rich DNA binding protein (ATBP-1)
Bol027484	MBS	CAACTG	393	-	drought-inducibility
Bol027484	MBS	CAACTG	733	-	drought-inducibility
Bol027484	MBS	CAACTG	877	-	drought-inducibility
Bol027484	Box 4	ATTAAT	84	+	light responsive element
Bol027484	Box 4	ATTAAT	359	+	light responsive element
Bol027484	Box 4	ATTAAT	461	+	light responsive element
Bol027484	Box 4	ATTAAT	1621	-	light responsive element
Bol027484	Box 4	ATTAAT	1759	-	light responsive element
Bol027484	CGTCA-motif	CGTCA	305	+	the MeJA-responsiveness
Bol027484	ABRE	CGTACGTGCA	595	+	the abscisic acid responsiveness
Bol027484	ABRE	ACGTG	598	+	the abscisic acid responsiveness
Bol027484	ABRE	ACGTG	632	+	the abscisic acid responsiveness
Bol027484	LTR	CCGAAA	190	-	low-temperature responsiveness
Bol027484	LTR	CCGAAA	202	-	low-temperature responsiveness
Bol027484	LTR	CCGAAA	216	-	low-temperature responsiveness
Bol027484	LTR	CCGAAA	1558	+	low-temperature responsiveness
Bol027484	AE-box	AGAAACAA	1751	+	light responsive element
Bol027484	AE-box	AGAAACAA	1780	+	light responsive element
Bol027484	Sp1	GGGCGG	1325	+	light responsive element
Bol027484	ARE	AAACCA	570	+	the anaerobic induction
Bol027484	ARE	AAACCA	899	-	the anaerobic induction
Bol027484	TCT-motif	TCTTAC	350	+	light responsive element
Bol027484	TCT-motif	TCTTAC	1876	+	light responsive element
Bol027484	G-box	TACGTG	597	+	light responsive element
Bol027484	ACE	CTAACGTATT	1481	-	light responsive element
Bol027484	CAT-box	GCCACT	1814	+	meristem expression
Bol027484	CAT-box	GCCACT	1858	+	meristem expression
Bol028325	TCT-motif	TCTTAC	922	-	light responsive element
Bol028325	TCT-motif	TCTTAC	1652	+	light responsive element
Bol028325	G-box	CACGAC	1195	-	light responsive element
Bol028325	AAAC-motif	CAATCAAAACCT	491	-	light responsive element
Bol028325	ARE	AAACCA	1367	-	the anaerobic induction
Bol028325	ARE	AAACCA	1527	+	the anaerobic induction
Bol028325	Box 4	ATTAAT	391	+	light responsive element
Bol028325	Box 4	ATTAAT	446	+	light responsive element
Bol028325	Box 4	ATTAAT	939	+	light responsive element
Bol028325	GARE-motif	TCTGTTG	125	+	gibberellin-responsiveness
Bol028325	MRE	AACCTAA	435	-	light responsive element
Bol028325	LTR	CCGAAA	950	-	low-temperature responsiveness
Bol028325	GT1-motif	GGTTAAT	518	-	light responsive element
Bol028325	GT1-motif	GGTTAA	519	-	light responsive element
Bol028325	GT1-motif	GGTTAA	839	-	light responsive element
Bol028325	I-box	gGATAAGGTG	1200	+	light responsive element
Bol028325	CCAAT-box	CAACGG	426	-	MYBHv1 binding site
Bol029480	AE-box	AGAAACAA	201	+	light responsive element
Bol029480	AE-box	AGAAACAA	1000	+	light responsive element
Bol029480	AE-box	AGAAACAA	1799	+	light responsive element
Bol029480	ABRE	ACGTG	688	+	the abscisic acid responsiveness
Bol029480	ABRE	ACGTG	1487	+	the abscisic acid responsiveness
Bol029480	TCA-element	CCATCTTTTT	597	+	salicylic acid responsiveness
Bol029480	TCA-element	CCATCTTTTT	1396	+	salicylic acid responsiveness
Bol029480	CGTCA-motif	CGTCA	525	-	the MeJA-responsiveness
Bol029480	CGTCA-motif	CGTCA	1324	-	the MeJA-responsiveness
Bol029480	G-box	TACGTG	687	+	light responsive element
Bol029480	G-box	TACGTG	1486	+	light responsive element
Bol029480	TCT-motif	TCTTAC	715	-	light responsive element
Bol029480	TCT-motif	TCTTAC	1514	-	light responsive element
Bol029480	GT1-motif	GGTTAAT	150	-	light responsive element
Bol029480	GT1-motif	GGTTAA	151	-	light responsive element
Bol029480	GT1-motif	GGTTAAT	949	-	light responsive element
Bol029480	GT1-motif	GGTTAA	950	-	light responsive element
Bol029480	GT1-motif	GGTTAAT	1748	-	light responsive element
Bol029480	GT1-motif	GGTTAA	1749	-	light responsive element
Bol029480	TGACG-motif	TGACG	525	+	the MeJA-responsiveness
Bol029480	TGACG-motif	TGACG	1324	+	the MeJA-responsiveness
Bol029485	G-box	TACGTG	1091	-	light responsive element
Bol029485	G-box	CACGTC	1931	+	light responsive element
Bol029485	ARE	AAACCA	744	+	the anaerobic induction
Bol029485	ARE	AAACCA	1452	-	the anaerobic induction
Bol029485	ARE	AAACCA	1967	+	the anaerobic induction
Bol029485	GA-motif	ATAGATAA	1236	-	light responsive element
Bol029485	MSA-like	(T/C)C(T/C)AACGG(T/C)(T/C)A	1741	-	cell cycle regulation
Bol029485	GT1-motif	GGTTAA	913	-	light responsive element
Bol029485	TGACG-motif	TGACG	317	+	the MeJA-responsiveness
Bol029485	AT-rich element	ATAGAAATCAA	929	+	binding site of AT-rich DNA binding protein (ATBP-1)
Bol029485	AT-rich element	ATAGAAATCAA	1842	+	binding site of AT-rich DNA binding protein (ATBP-1)
Bol029485	Box 4	ATTAAT	249	+	light responsive element
Bol029485	Box 4	ATTAAT	336	+	light responsive element
Bol029485	Box 4	ATTAAT	1251	-	light responsive element
Bol029485	Box 4	ATTAAT	1284	-	light responsive element
Bol029485	Box 4	ATTAAT	1885	-	light responsive element
Bol029485	TGA-element	AACGAC	996	-	auxin-responsive element
Bol029485	CGTCA-motif	CGTCA	317	-	the MeJA-responsiveness
Bol029485	AACA_motif	TAACAAACTCCA	1063	-	endosperm expression
Bol029485	GTGGC-motif	GATTCTGTGGC	1877	-	light responsive element
Bol029485	MRE	AACCTAA	915	+	light responsive element
Bol029485	ABRE	ACGTG	1091	-	the abscisic acid responsiveness
Bol029485	ABRE	ACGTG	1931	-	the abscisic acid responsiveness
Bol029486	TC-rich repeats	GTTTTCTTAC	1832	-	defense and stress responsiveness
Bol029486	G-Box	CACGTT	471	+	light responsive element
Bol029486	G-Box	CACGTT	964	+	light responsive element
Bol029486	I-box	cCATATCCAAT	1796	+	light responsive element
Bol029486	GT1-motif	GGTTAA	190	+	light responsive element
Bol029486	GT1-motif	GGTTAAT	196	-	light responsive element
Bol029486	GT1-motif	GGTTAA	197	-	light responsive element
Bol029486	GT1-motif	GGTTAA	464	-	light responsive element
Bol029486	GT1-motif	GGTTAAT	1249	-	light responsive element
Bol029486	GT1-motif	GGTTAA	1250	-	light responsive element
Bol029486	GCN4_motif	TGAGTCA	208	-	endosperm expression
Bol029486	TGACG-motif	TGACG	103	+	the MeJA-responsiveness
Bol029486	TGACG-motif	TGACG	106	-	the MeJA-responsiveness
Bol029486	TGACG-motif	TGACG	490	-	the MeJA-responsiveness
Bol029486	TGACG-motif	TGACG	735	+	the MeJA-responsiveness
Bol029486	P-box	CCTTTTG	1712	+	gibberellin-responsiveness
Bol029486	P-box	CCTTTTG	1773	-	gibberellin-responsiveness
Bol029486	GATA-motif	AAGATAAGATT	1481	+	light responsive element
Bol029486	GATA-motif	AAGATAAGATT	1486	+	light responsive element
Bol029486	Gap-box	CAAATGAA(A/G)A	855	+	light responsive element
Bol029486	MRE	AACCTAA	1111	-	light responsive element
Bol029486	MRE	AACCTAA	1657	+	light responsive element
Bol029486	GARE-motif	TCTGTTG	1682	-	gibberellin-responsiveness
Bol029486	AE-box	AGAAACAA	571	+	light responsive element
Bol029486	ABRE	ACGTG	471	-	the abscisic acid responsiveness
Bol029486	ABRE	ACGTG	964	-	the abscisic acid responsiveness
Bol029486	ABRE	ACGTG	1208	-	the abscisic acid responsiveness
Bol029486	TGA-element	AACGAC	1990	+	auxin-responsive element
Bol029486	CGTCA-motif	CGTCA	103	-	the MeJA-responsiveness
Bol029486	CGTCA-motif	CGTCA	106	+	the MeJA-responsiveness
Bol029486	CGTCA-motif	CGTCA	490	+	the MeJA-responsiveness
Bol029486	CGTCA-motif	CGTCA	735	-	the MeJA-responsiveness
Bol029486	Box 4	ATTAAT	979	+	light responsive element
Bol029486	Box 4	ATTAAT	1499	-	light responsive element
Bol029486	O2-site	GTTGACGTGA	103	-	zein metabolism regulation
Bol029486	G-box	TAAACGTG	471	-	light responsive element
Bol029486	G-box	TAAACGTG	964	-	light responsive element
Bol029486	G-box	CCACGTAA	1207	+	light responsive element
Bol029486	G-box	TACGTG	1208	-	light responsive element
Bol029486	ATCT-motif	AATCTAATCC	1487	-	light responsive element
Bol029486	LAMP-element	CTTTATCA	908	+	light responsive element
Bol029486	CAT-box	GCCACT	714	+	meristem expression
Bol030031	Box 4	ATTAAT	1240	-	light responsive element
Bol030031	Box 4	ATTAAT	1398	-	light responsive element
Bol030031	Box 4	ATTAAT	1869	-	light responsive element
Bol030031	CGTCA-motif	CGTCA	36	+	the MeJA-responsiveness
Bol030031	CGTCA-motif	CGTCA	1226	-	the MeJA-responsiveness
Bol030031	CGTCA-motif	CGTCA	1552	-	the MeJA-responsiveness
Bol030031	TGA-element	AACGAC	1982	-	auxin-responsive element
Bol030031	ABRE	ACGTG	668	+	the abscisic acid responsiveness
Bol030031	ABRE	ACGTG	918	+	the abscisic acid responsiveness
Bol030031	GARE-motif	TCTGTTG	292	-	gibberellin-responsiveness
Bol030031	AE-box	AGAAACAA	879	-	light responsive element
Bol030031	AE-box	AGAAACAA	1337	-	light responsive element
Bol030031	AE-box	AGAAACAA	1920	-	light responsive element
Bol030031	TGACG-motif	TGACG	36	-	the MeJA-responsiveness
Bol030031	TGACG-motif	TGACG	1226	+	the MeJA-responsiveness
Bol030031	TGACG-motif	TGACG	1552	+	the MeJA-responsiveness
Bol030031	GCN4_motif	TGAGTCA	271	-	endosperm expression
Bol030031	GT1-motif	GGTTAA	1326	-	light responsive element
Bol030031	G-Box	CACGTT	667	-	light responsive element
Bol030031	G-Box	CACGTT	917	-	light responsive element
Bol030031	TC-rich repeats	ATTCTCTAAC	1739	+	defense and stress responsiveness
Bol030031	MBS	CAACTG	860	+	drought-inducibility
Bol030031	ARE	AAACCA	887	-	the anaerobic induction
Bol030031	TCT-motif	TCTTAC	1976	+	light responsive element
Bol030032	GATA-motif	GATAGGA	832	-	light responsive element
Bol030032	TGACG-motif	TGACG	1215	-	the MeJA-responsiveness
Bol030032	TGACG-motif	TGACG	1633	+	the MeJA-responsiveness
Bol030032	I-box	cCATATCCAAT	315	-	light responsive element
Bol030032	GT1-motif	GGTTAA	1829	+	light responsive element
Bol030032	GT1-motif	GGTTAA	1831	-	light responsive element
Bol030032	G-Box	CACGTG	658	+	light responsive element
Bol030032	G-Box	CACGTT	855	-	light responsive element
Bol030032	G-Box	CACGTT	1344	-	light responsive element
Bol030032	O2-site	GATGACATGG	1167	+	zein metabolism regulation
Bol030032	CGTCA-motif	CGTCA	1215	+	the MeJA-responsiveness
Bol030032	CGTCA-motif	CGTCA	1633	-	the MeJA-responsiveness
Bol030032	Box 4	ATTAAT	1102	-	light responsive element
Bol030032	AuxRR-core	GGTCCAT	563	-	auxin-responsive element
Bol030032	LTR	CCGAAA	67	-	low-temperature responsiveness
Bol030032	ABRE	GACACGTGGC	656	+	the abscisic acid responsiveness
Bol030032	ABRE	CACGTG	658	+	the abscisic acid responsiveness
Bol030032	ABRE	ACGTG	659	+	the abscisic acid responsiveness
Bol030032	ABRE	ACGTG	856	+	the abscisic acid responsiveness
Bol030032	ABRE	ACGTG	1345	+	the abscisic acid responsiveness
Bol030032	chs-CMA2a	TCACTTGA	1086	-	light responsive element
Bol030032	ARE	AAACCA	1274	+	the anaerobic induction
Bol030032	AT1-motif	AATTATTTTTTATT	539	-	light responsive element
Bol030032	G-box	CACGAC	350	-	light responsive element
Bol030032	G-box	ACACGTGT	657	+	light responsive element
Bol030032	G-box	CACGTG	658	+	light responsive element
Bol030034	MBS	CAACTG	741	-	drought-inducibility
Bol030034	MBS	CAACTG	1553	+	drought-inducibility
Bol030034	TC-rich repeats	ATTCTCTAAC	348	+	defense and stress responsiveness
Bol030034	G-Box	TCCACATGGCA	728	+	light responsive element
Bol030034	AT-rich element	ATAGAAATCAA	1108	+	binding site of AT-rich DNA binding protein (ATBP-1)
Bol030034	GCN4_motif	TGAGTCA	1134	+	endosperm expression
Bol030034	GT1-motif	GGTTAA	701	-	light responsive element
Bol030034	TGACG-motif	TGACG	109	+	the MeJA-responsiveness
Bol030034	TGACG-motif	TGACG	1496	-	the MeJA-responsiveness
Bol030034	TGACG-motif	TGACG	1631	+	the MeJA-responsiveness
Bol030034	GATA-motif	AAGATAAGATT	1708	-	light responsive element
Bol030034	P-box	CCTTTTG	1385	-	gibberellin-responsiveness
Bol030034	chs-CMA2a	TCACTTGA	926	+	light responsive element
Bol030034	LTR	CCGAAA	502	+	low-temperature responsiveness
Bol030034	ABRE	ACGTG	870	-	the abscisic acid responsiveness
Bol030034	ABRE	ACGTG	1362	-	the abscisic acid responsiveness
Bol030034	ABRE	ACGTG	1494	-	the abscisic acid responsiveness
Bol030034	Box 4	ATTAAT	79	+	light responsive element
Bol030034	Box 4	ATTAAT	141	+	light responsive element
Bol030034	Box 4	ATTAAT	315	+	light responsive element
Bol030034	Box 4	ATTAAT	933	+	light responsive element
Bol030034	Box 4	ATTAAT	1309	-	light responsive element
Bol030034	Box 4	ATTAAT	1987	-	light responsive element
Bol030034	TCA-element	CCATCTTTTT	404	-	salicylic acid responsiveness
Bol030034	CGTCA-motif	CGTCA	109	-	the MeJA-responsiveness
Bol030034	CGTCA-motif	CGTCA	1496	+	the MeJA-responsiveness
Bol030034	CGTCA-motif	CGTCA	1631	-	the MeJA-responsiveness
Bol030034	MBSI	aaaAaaC(G/C)GTTA	33	+	flavonoid biosynthetic genes regulation
Bol030034	G-box	TACGTG	870	-	light responsive element
Bol030034	G-box	TACGTG	1362	-	light responsive element
Bol030034	G-box	CACGTC	1494	+	light responsive element
Bol030034	TCT-motif	TCTTAC	1539	+	light responsive element
Bol030034	ARE	AAACCA	411	-	the anaerobic induction
Bol030034	ARE	AAACCA	1142	-	the anaerobic induction
Bol030034	ARE	AAACCA	1169	+	the anaerobic induction
Bol030034	ARE	AAACCA	1191	+	the anaerobic induction
Bol030034	ARE	AAACCA	1841	-	the anaerobic induction
Bol030034	TCCC-motif	TCTCCCT	1397	+	light responsive element
Bol030034	CAT-box	GCCACT	1904	+	meristem expression
Bol030035	G-box	TACGTG	1143	-	light responsive element
Bol030035	G-box	GCCACGTGGA	1151	-	light responsive element
Bol030035	TCT-motif	TCTTAC	217	-	light responsive element
Bol030035	TCT-motif	TCTTAC	610	+	light responsive element
Bol030035	TCT-motif	TCTTAC	1210	+	light responsive element
Bol030035	TCT-motif	TCTTAC	1987	-	light responsive element
Bol030035	ARE	AAACCA	692	-	the anaerobic induction
Bol030035	ARE	AAACCA	806	-	the anaerobic induction
Bol030035	ARE	AAACCA	1449	-	the anaerobic induction
Bol030035	ACE	CTAACGTATT	36	+	light responsive element
Bol030035	ACE	CTAACGTATT	1819	+	light responsive element
Bol030035	I-box	cCATATCCAAT	1856	+	light responsive element
Bol030035	TATC-box	TATCCCA	1222	+	gibberellin-responsiveness
Bol030035	TGACG-motif	TGACG	180	-	the MeJA-responsiveness
Bol030035	TGACG-motif	TGACG	377	+	the MeJA-responsiveness
Bol030035	TGACG-motif	TGACG	1115	-	the MeJA-responsiveness
Bol030035	TC-rich repeats	ATTCTCTAAC	906	+	defense and stress responsiveness
Bol030035	MBS	CAACTG	1075	-	drought-inducibility
Bol030035	MBS	CAACTG	1710	+	drought-inducibility
Bol030035	AuxRR-core	GGTCCAT	1128	+	auxin-responsive element
Bol030035	CGTCA-motif	CGTCA	180	+	the MeJA-responsiveness
Bol030035	CGTCA-motif	CGTCA	377	-	the MeJA-responsiveness
Bol030035	CGTCA-motif	CGTCA	1115	+	the MeJA-responsiveness
Bol030035	Box 4	ATTAAT	1600	-	light responsive element
Bol030035	TGA-element	AACGAC	507	+	auxin-responsive element
Bol030035	chs-CMA1a	TTACTTAA	1568	+	light responsive element
Bol030035	GARE-motif	TCTGTTG	1508	-	gibberellin-responsiveness
Bol030035	ABRE	ACGTG	1143	-	the abscisic acid responsiveness
Bol030035	TGA-box	TGACGTAA	377	+	auxin-responsive element
Bol030036	LTR	CCGAAA	66	+	low-temperature responsiveness
Bol030036	LTR	CCGAAA	982	-	low-temperature responsiveness
Bol030036	LTR	CCGAAA	1286	-	low-temperature responsiveness
Bol030036	LTR	CCGAAA	1593	-	low-temperature responsiveness
Bol030036	MRE	AACCTAA	564	-	light responsive element
Bol030036	MRE	AACCTAA	1610	-	light responsive element
Bol030036	AE-box	AGAAACAA	975	-	light responsive element
Bol030036	AE-box	AGAAACAA	1279	-	light responsive element
Bol030036	Box 4	ATTAAT	211	+	light responsive element
Bol030036	Box 4	ATTAAT	631	+	light responsive element
Bol030036	Box 4	ATTAAT	782	+	light responsive element
Bol030036	Box 4	ATTAAT	786	+	light responsive element
Bol030036	Box 4	ATTAAT	841	+	light responsive element
Bol030036	Box 4	ATTAAT	1086	-	light responsive element
Bol030036	Box 4	ATTAAT	1090	-	light responsive element
Bol030036	Box 4	ATTAAT	1145	-	light responsive element
Bol030036	Box 4	ATTAAT	1390	-	light responsive element
Bol030036	Box 4	ATTAAT	1394	-	light responsive element
Bol030036	Box 4	ATTAAT	1450	-	light responsive element
Bol030036	O2-site	GATGATGTGG	1366	-	zein metabolism regulation
Bol030036	GT1-motif	GGTTAA	481	+	light responsive element
Bol030036	ACE	CTAACGTATT	516	-	light responsive element
Bol030036	AT1-motif	AATTATTTTTTATT	909	+	light responsive element
Bol030036	AT1-motif	AATTATTTTTTATT	1213	+	light responsive element
Bol030394	ARE	AAACCA	319	+	the anaerobic induction
Bol030394	ARE	AAACCA	710	+	the anaerobic induction
Bol030394	chs-CMA2a	TCACTTGA	830	+	light responsive element
Bol030394	LTR	CCGAAA	578	+	low-temperature responsiveness
Bol030394	ABRE	ACGTG	107	-	the abscisic acid responsiveness
Bol030394	ABRE	ACGTG	1008	+	the abscisic acid responsiveness
Bol030394	ABRE	ACGTG	1325	+	the abscisic acid responsiveness
Bol030394	O2-site	GTTGACGTGA	106	-	zein metabolism regulation
Bol030394	O2-site	GATGATGTGG	1312	+	zein metabolism regulation
Bol030394	O2-site	GTTGACGTGA	1321	+	zein metabolism regulation
Bol030394	G-Box	CACGTT	1007	-	light responsive element
Bol030394	ATC-motif	TGCTATCCA	653	+	light responsive element
Bol030394	GT1-motif	GGTTAA	1255	-	light responsive element
Bol030394	GT1-motif	GGTTAA	1404	-	light responsive element
Bol030394	GCN4_motif	TGAGTCA	1360	-	endosperm expression
Bol030394	TGACG-motif	TGACG	109	-	the MeJA-responsiveness
Bol030394	TGACG-motif	TGACG	1708	+	the MeJA-responsiveness
Bol030394	G-box	CACGTC	107	+	light responsive element
Bol030394	G-box	TAACACGTAG	626	-	light responsive element
Bol030394	G-box	CACGAC	818	+	light responsive element
Bol030394	G-box	TACGTG	1324	+	light responsive element
Bol030394	TCT-motif	TCTTAC	1105	+	light responsive element
Bol030394	TCT-motif	TCTTAC	1565	-	light responsive element
Bol030394	MRE	AACCTAA	1257	+	light responsive element
Bol030394	AuxRR-core	GGTCCAT	1167	-	auxin-responsive element
Bol030394	TCA-element	CCATCTTTTT	663	+	salicylic acid responsiveness
Bol030394	Box 4	ATTAAT	884	+	light responsive element
Bol030394	Box 4	ATTAAT	1532	-	light responsive element
Bol030394	Box 4	ATTAAT	1548	-	light responsive element
Bol030394	CGTCA-motif	CGTCA	109	+	the MeJA-responsiveness
Bol030394	CGTCA-motif	CGTCA	1708	-	the MeJA-responsiveness
Bol030394	MBS	CAACTG	863	+	drought-inducibility
Bol030394	CCAAT-box	CAACGG	233	-	MYBHv1 binding site
Bol030394	I-box	cGATAAGGCG	13	-	light responsive element
Bol030394	GATA-motif	AAGATAAGATT	876	+	light responsive element
Bol030704	CAT-box	GCCACT	1079	+	meristem expression
Bol030704	CAT-box	GCCACT	1262	+	meristem expression
Bol030704	ARE	AAACCA	156	+	the anaerobic induction
Bol030704	ARE	AAACCA	640	+	the anaerobic induction
Bol030704	ARE	AAACCA	670	+	the anaerobic induction
Bol030704	ARE	AAACCA	789	+	the anaerobic induction
Bol030704	ARE	AAACCA	1105	-	the anaerobic induction
Bol030704	G-box	CACGTG	1568	-	light responsive element
Bol030704	TCT-motif	TCTTAC	1496	+	light responsive element
Bol030704	ABRE	ACGTG	1343	+	the abscisic acid responsiveness
Bol030704	ABRE	CACGTG	1568	-	the abscisic acid responsiveness
Bol030704	ABRE	ACGTG	1569	+	the abscisic acid responsiveness
Bol030704	GARE-motif	TCTGTTG	819	-	gibberellin-responsiveness
Bol030704	CGTCA-motif	CGTCA	385	-	the MeJA-responsiveness
Bol030704	Box 4	ATTAAT	868	+	light responsive element
Bol030704	TCA-element	CCATCTTTTT	462	+	salicylic acid responsiveness
Bol030704	TCA-element	CCATCTTTTT	837	+	salicylic acid responsiveness
Bol030704	O2-site	GATGATGTGG	454	-	zein metabolism regulation
Bol030704	MBSI	aaaAaaC(G/C)GTTA	142	+	flavonoid biosynthetic genes regulation
Bol030704	G-Box	CACGTT	1342	-	light responsive element
Bol030704	G-Box	CACGTG	1568	-	light responsive element
Bol030704	MBS	CAACTG	120	+	drought-inducibility
Bol030704	CCAAT-box	CAACGG	992	-	MYBHv1 binding site
Bol030704	TGACG-motif	TGACG	385	+	the MeJA-responsiveness
Bol030704	P-box	CCTTTTG	243	+	gibberellin-responsiveness
Bol030704	P-box	CCTTTTG	876	+	gibberellin-responsiveness
Bol030704	P-box	CCTTTTG	1949	-	gibberellin-responsiveness
Bol031271	G-box	ACACGTGT	1254	-	light responsive element
Bol031271	G-box	CACGTG	1255	-	light responsive element
Bol031271	G-box	GCCACGTGGA	1346	-	light responsive element
Bol031271	TCT-motif	TCTTAC	1407	-	light responsive element
Bol031271	AAAC-motif	CAATCAAAACCT	828	-	light responsive element
Bol031271	chs-CMA2b	GAACCTACACAC	96	-	light responsive element
Bol031271	TC-rich repeats	ATTCTCTAAC	312	+	defense and stress responsiveness
Bol031271	G-Box	CACGTG	1255	-	light responsive element
Bol031271	G-Box	CACGTT	1348	+	light responsive element
Bol031271	GT1-motif	GGTTAA	77	-	light responsive element
Bol031271	I-box	AGATAAGG	556	+	light responsive element
Bol031271	TGACG-motif	TGACG	264	+	the MeJA-responsiveness
Bol031271	GATA-motif	AAGGATAAGG	554	+	light responsive element
Bol031271	chs-CMA1a	TTACTTAA	1572	+	light responsive element
Bol031271	AE-box	AGAAACAA	446	+	light responsive element
Bol031271	ABRE	CACGTG	1255	-	the abscisic acid responsiveness
Bol031271	ABRE	ACGTG	1256	+	the abscisic acid responsiveness
Bol031271	ABRE	ACGTG	1348	-	the abscisic acid responsiveness
Bol031271	Box 4	ATTAAT	278	+	light responsive element
Bol031271	TGA-element	AACGAC	503	-	auxin-responsive element
Bol031271	TGA-element	AACGAC	1102	+	auxin-responsive element
Bol031271	CGTCA-motif	CGTCA	264	-	the MeJA-responsiveness
Bol031271	TCA-element	CCATCTTTTT	1433	-	salicylic acid responsiveness
Bol033003	AAAC-motif	CAATCAAAACCT	588	-	light responsive element
Bol033003	ARE	AAACCA	588	-	the anaerobic induction
Bol033003	ARE	AAACCA	804	-	the anaerobic induction
Bol033003	ARE	AAACCA	819	-	the anaerobic induction
Bol033003	ARE	AAACCA	1915	+	the anaerobic induction
Bol033003	G-box	TACGTG	316	+	light responsive element
Bol033003	G-box	CACGTC	324	-	light responsive element
Bol033003	G-box	CACGTC	737	-	light responsive element
Bol033003	GC-motif	CCCCCG	476	-	the anaerobic induction
Bol033003	ABRE	ACGTG	317	+	the abscisic acid responsiveness
Bol033003	ABRE	ACGTG	325	+	the abscisic acid responsiveness
Bol033003	ABRE	ACGTG	738	+	the abscisic acid responsiveness
Bol033003	LTR	CCGAAA	666	-	low-temperature responsiveness
Bol033003	chs-CMA1a	TTACTTAA	1943	+	light responsive element
Bol033003	AE-box	AGAAACAA	891	-	light responsive element
Bol033003	CGTCA-motif	CGTCA	611	+	the MeJA-responsiveness
Bol033003	CGTCA-motif	CGTCA	741	-	the MeJA-responsiveness
Bol033003	TGA-element	AACGAC	121	+	auxin-responsive element
Bol033003	TGA-element	AACGAC	624	-	auxin-responsive element
Bol033003	TCA-element	CCATCTTTTT	1054	+	salicylic acid responsiveness
Bol033003	TC-rich repeats	GTTTTCTTAC	1983	+	defense and stress responsiveness
Bol033003	MBS	CAACTG	1456	+	drought-inducibility
Bol033003	Pc-CMA2c	GCCCACGCA	598	-	light responsive element
Bol033003	TGACG-motif	TGACG	611	-	the MeJA-responsiveness
Bol033003	TGACG-motif	TGACG	741	+	the MeJA-responsiveness
Bol033003	GT1-motif	GGTTAA	1584	-	light responsive element
Bol033003	I-box	atGATAAGGTC	1167	-	light responsive element
Bol033059	TCCC-motif	TCTCCCT	1098	-	light responsive element
Bol033059	TCCC-motif	TCTCCCT	1475	+	light responsive element
Bol033059	ACE	CTAACGTATT	1528	-	light responsive element
Bol033059	TCT-motif	TCTTAC	399	+	light responsive element
Bol033059	TCT-motif	TCTTAC	1447	-	light responsive element
Bol033059	ARE	AAACCA	340	+	the anaerobic induction
Bol033059	ABRE	ACGTG	102	-	the abscisic acid responsiveness
Bol033059	ABRE	ACGTG	1006	+	the abscisic acid responsiveness
Bol033059	LTR	CCGAAA	1939	-	low-temperature responsiveness
Bol033059	TGA-element	AACGAC	1468	-	auxin-responsive element
Bol033059	Box 4	ATTAAT	532	+	light responsive element
Bol033059	Box 4	ATTAAT	775	+	light responsive element
Bol033059	Box 4	ATTAAT	857	+	light responsive element
Bol033059	Box 4	ATTAAT	1597	-	light responsive element
Bol033059	CCAAT-box	CAACGG	580	-	MYBHv1 binding site
Bol033059	G-Box	CACGTT	102	+	light responsive element
Bol033059	G-Box	CACGTT	1005	-	light responsive element
Bol033059	circadian	CAAAGATATC	1380	+	circadian control
Bol033059	GT1-motif	GGTTAA	587	+	light responsive element
Bol033112	TCT-motif	TCTTAC	1493	-	light responsive element
Bol033112	TCT-motif	TCTTAC	1791	-	light responsive element
Bol033112	G-box	CACGAC	469	-	light responsive element
Bol033112	G-box	TACGTG	1094	-	light responsive element
Bol033112	G-box	ACACGTGGC	1464	-	light responsive element
Bol033112	G-box	CACGTG	1466	-	light responsive element
Bol033112	G-box	CACGAC	1471	-	light responsive element
Bol033112	G-box	CACGTC	1553	-	light responsive element
Bol033112	G-box	TACGTG	1658	+	light responsive element
Bol033112	ARE	AAACCA	1066	+	the anaerobic induction
Bol033112	CAT-box	GCCACT	961	+	meristem expression
Bol033112	CAT-box	GCCACT	1862	-	meristem expression
Bol033112	circadian	CAAAGATATC	1780	+	circadian control
Bol033112	GT1-motif	GGTTAAT	1032	+	light responsive element
Bol033112	ATC-motif	AGTAATCT	689	+	light responsive element
Bol033112	P-box	CCTTTTG	889	+	gibberellin-responsiveness
Bol033112	P-box	CCTTTTG	1384	+	gibberellin-responsiveness
Bol033112	TGACG-motif	TGACG	705	-	the MeJA-responsiveness
Bol033112	G-Box	CACGTG	1466	-	light responsive element
Bol033112	AACA_motif	TAACAAACTCCA	1818	+	endosperm expression
Bol033112	O2-site	GTTGACGTGA	466	+	zein metabolism regulation
Bol033112	Box 4	ATTAAT	222	+	light responsive element
Bol033112	TCA-element	CCATCTTTTT	825	+	salicylic acid responsiveness
Bol033112	TCA-element	TCAGAAGAGG	1792	+	salicylic acid responsiveness
Bol033112	CGTCA-motif	CGTCA	705	+	the MeJA-responsiveness
Bol033112	LTR	CCGAAA	461	-	low-temperature responsiveness
Bol033112	LTR	CCGAAA	1720	-	low-temperature responsiveness
Bol033112	ABRE	ACGTG	1094	-	the abscisic acid responsiveness
Bol033112	ABRE	GCAACGTGTC	1464	+	the abscisic acid responsiveness
Bol033112	ABRE	CACGTG	1466	-	the abscisic acid responsiveness
Bol033112	ABRE	ACGTG	1467	+	the abscisic acid responsiveness
Bol033112	ABRE	ACGTG	1554	+	the abscisic acid responsiveness
Bol033112	ABRE	ACGTG	1659	+	the abscisic acid responsiveness
Bol033115	CAT-box	GCCACT	829	+	meristem expression
Bol033115	G-box	CACGAC	426	+	light responsive element
Bol033115	G-box	CACGTC	429	-	light responsive element
Bol033115	G-box	CACGTG	1529	-	light responsive element
Bol033115	TCT-motif	TCTTAC	6	+	light responsive element
Bol033115	TCT-motif	TCTTAC	1787	-	light responsive element
Bol033115	ARE	AAACCA	1028	+	the anaerobic induction
Bol033115	ARE	AAACCA	1868	+	the anaerobic induction
Bol033115	CGTCA-motif	CGTCA	283	+	the MeJA-responsiveness
Bol033115	CGTCA-motif	CGTCA	311	-	the MeJA-responsiveness
Bol033115	Box 4	ATTAAT	527	+	light responsive element
Bol033115	Box 4	ATTAAT	933	+	light responsive element
Bol033115	Box 4	ATTAAT	1185	-	light responsive element
Bol033115	Box 4	ATTAAT	1255	-	light responsive element
Bol033115	Box 4	ATTAAT	1607	-	light responsive element
Bol033115	TCA-element	TCAGAAGAGG	1788	+	salicylic acid responsiveness
Bol033115	AACA_motif	TAACAAACTCCA	1814	+	endosperm expression
Bol033115	ABRE	ACGTG	430	+	the abscisic acid responsiveness
Bol033115	ABRE	ACGTG	512	-	the abscisic acid responsiveness
Bol033115	ABRE	ACGTG	801	-	the abscisic acid responsiveness
Bol033115	ABRE	CACGTG	1529	-	the abscisic acid responsiveness
Bol033115	ABRE	ACGTG	1530	+	the abscisic acid responsiveness
Bol033115	circadian	CAAAGATATC	1776	+	circadian control
Bol033115	TGACG-motif	TGACG	283	-	the MeJA-responsiveness
Bol033115	TGACG-motif	TGACG	311	+	the MeJA-responsiveness
Bol033115	CCAAT-box	CAACGG	1094	+	MYBHv1 binding site
Bol033115	G-Box	CACGTT	512	+	light responsive element
Bol033115	G-Box	CACGTT	801	+	light responsive element
Bol033115	G-Box	CACGTG	1529	-	light responsive element
Bol033817	TCT-motif	TCTTAC	260	-	light responsive element
Bol033817	ARE	AAACCA	391	-	the anaerobic induction
Bol033817	ARE	AAACCA	776	+	the anaerobic induction
Bol033817	ARE	AAACCA	850	+	the anaerobic induction
Bol033817	ARE	AAACCA	871	+	the anaerobic induction
Bol033817	ARE	AAACCA	885	+	the anaerobic induction
Bol033817	HD-Zip 1	CAAT(A/T)ATTG	1837	-	differentiation of the palisade mesophyll cells
Bol033817	GA-motif	ATAGATAA	1749	-	light responsive element
Bol033817	TCCC-motif	TCTCCCT	1882	+	light responsive element
Bol033817	CAT-box	GCCACT	315	-	meristem expression
Bol033817	TGACG-motif	TGACG	213	+	the MeJA-responsiveness
Bol033817	MBS	CAACTG	356	-	drought-inducibility
Bol033817	O2-site	GATGATGTGG	58	+	zein metabolism regulation
Bol033817	Box 4	ATTAAT	455	+	light responsive element
Bol033817	Box 4	ATTAAT	476	+	light responsive element
Bol033817	Box 4	ATTAAT	592	+	light responsive element
Bol033817	Box 4	ATTAAT	717	+	light responsive element
Bol033817	TCA-element	TCAGAAGAGG	47	+	salicylic acid responsiveness
Bol033817	CGTCA-motif	CGTCA	213	-	the MeJA-responsiveness
Bol033958	CGTCA-motif	CGTCA	270	+	the MeJA-responsiveness
Bol033958	CGTCA-motif	CGTCA	1955	+	the MeJA-responsiveness
Bol033958	Box 4	ATTAAT	153	+	light responsive element
Bol033958	Box 4	ATTAAT	184	+	light responsive element
Bol033958	Box 4	ATTAAT	369	+	light responsive element
Bol033958	Box 4	ATTAAT	633	+	light responsive element
Bol033958	Box 4	ATTAAT	999	-	light responsive element
Bol033958	Box 4	ATTAAT	1027	-	light responsive element
Bol033958	Box 4	ATTAAT	1043	-	light responsive element
Bol033958	Box 4	ATTAAT	1332	-	light responsive element
Bol033958	Box 4	ATTAAT	1454	-	light responsive element
Bol033958	Box 4	ATTAAT	1471	-	light responsive element
Bol033958	Box 4	ATTAAT	1486	-	light responsive element
Bol033958	Box 4	ATTAAT	1501	-	light responsive element
Bol033958	Box 4	ATTAAT	1561	-	light responsive element
Bol033958	TCA-element	CCATCTTTTT	26	+	salicylic acid responsiveness
Bol033958	chs-CMA1a	TTACTTAA	1083	-	light responsive element
Bol033958	ABRE	ACGTG	1795	+	the abscisic acid responsiveness
Bol033958	LTR	CCGAAA	62	-	low-temperature responsiveness
Bol033958	I-box	gGATAAGGTG	680	-	light responsive element
Bol033958	I-box	cCATATCCAAT	970	-	light responsive element
Bol033958	TGACG-motif	TGACG	270	-	the MeJA-responsiveness
Bol033958	TGACG-motif	TGACG	1955	-	the MeJA-responsiveness
Bol033958	P-box	CCTTTTG	1580	+	gibberellin-responsiveness
Bol033958	GATA-motif	AAGGATAAGG	1542	-	light responsive element
Bol033958	MBS	CAACTG	727	+	drought-inducibility
Bol033958	AT-rich element	ATAGAAATCAA	343	+	binding site of AT-rich DNA binding protein (ATBP-1)
Bol033958	LS7	CAGATTTATTTTTA	1643	+	light responsive element
Bol033958	G-Box	CACGTT	1794	-	light responsive element
Bol033958	G-box	TAAACGTG	1792	+	light responsive element
Bol033958	TCT-motif	TCTTAC	208	+	light responsive element
Bol033958	TCT-motif	TCTTAC	823	+	light responsive element
Bol033958	ARE	AAACCA	225	-	the anaerobic induction
Bol033958	ARE	AAACCA	790	+	the anaerobic induction
Bol033958	ARE	AAACCA	1099	-	the anaerobic induction
Bol033968	CAT-box	GCCACT	308	+	meristem expression
Bol033968	CAT-box	GCCACT	1914	+	meristem expression
Bol033968	ARE	AAACCA	1643	-	the anaerobic induction
Bol033968	TCT-motif	TCTTAC	1219	-	light responsive element
Bol033968	G-box	CACGTC	461	-	light responsive element
Bol033968	G-box	TAAACGTG	1763	+	light responsive element
Bol033968	CGTCA-motif	CGTCA	659	+	the MeJA-responsiveness
Bol033968	ABRE	ACGTG	462	+	the abscisic acid responsiveness
Bol033968	ABRE	ACGTG	1420	-	the abscisic acid responsiveness
Bol033968	ABRE	ACGTG	1474	-	the abscisic acid responsiveness
Bol033968	ABRE	ACGTG	1766	+	the abscisic acid responsiveness
Bol033968	LTR	CCGAAA	764	-	low-temperature responsiveness
Bol033968	TGACG-motif	TGACG	659	-	the MeJA-responsiveness
Bol033968	GT1-motif	GGTTAA	889	+	light responsive element
Bol033968	GT1-motif	GGTTAAT	1727	-	light responsive element
Bol033968	GT1-motif	GGTTAA	1728	-	light responsive element
Bol033968	GT1-motif	GGTTAA	1892	+	light responsive element
Bol033968	G-Box	CACGTT	1420	+	light responsive element
Bol033968	G-Box	CACGTT	1474	+	light responsive element
Bol033968	G-Box	CACGTT	1765	-	light responsive element
Bol033970	ARE	AAACCA	681	+	the anaerobic induction
Bol033970	ARE	AAACCA	690	+	the anaerobic induction
Bol033970	AT1-motif	AATTATTTTTTATT	1951	-	light responsive element
Bol033970	G-box	CACGTG	234	+	light responsive element
Bol033970	TCT-motif	TCTTAC	968	-	light responsive element
Bol033970	Unnamed__5	TGTAATAATATATTTATATT	19	-	SEF1 factor binding site
Bol033970	G-Box	CACGTG	234	+	light responsive element
Bol033970	MBS	CAACTG	1701	-	drought-inducibility
Bol033970	TGACG-motif	TGACG	45	-	the MeJA-responsiveness
Bol033970	TGACG-motif	TGACG	155	+	the MeJA-responsiveness
Bol033970	GATA-motif	AAGGATAAGG	579	+	light responsive element
Bol033970	I-box	ccttatcct	580	-	light responsive element
Bol033970	ABRE	CACGTG	234	+	the abscisic acid responsiveness
Bol033970	ABRE	ACGTG	235	+	the abscisic acid responsiveness
Bol033970	AE-box	AGAAACAA	1931	+	light responsive element
Bol033970	MRE	AACCTAA	1834	+	light responsive element
Bol033970	CGTCA-motif	CGTCA	45	+	the MeJA-responsiveness
Bol033970	CGTCA-motif	CGTCA	155	-	the MeJA-responsiveness
Bol033970	Box 4	ATTAAT	1533	-	light responsive element
Bol033970	Box 4	ATTAAT	1948	-	light responsive element
Bol033970	O2-site	GATGATGTGG	1663	+	zein metabolism regulation
Bol034031	GT1-motif	GGTTAA	519	+	light responsive element
Bol034031	GT1-motif	GGTTAA	1188	+	light responsive element
Bol034031	GT1-motif	GGTTAA	1824	-	light responsive element
Bol034031	GATA-motif	GATAGGA	727	+	light responsive element
Bol034031	TGACG-motif	TGACG	1435	-	the MeJA-responsiveness
Bol034031	TC-rich repeats	GTTTTCTTAC	741	-	defense and stress responsiveness
Bol034031	AT-rich sequence	TAAAATACT	1216	+	maximal elicitor-mediated activation (2copies)
Bol034031	Box 4	ATTAAT	1045	-	light responsive element
Bol034031	Box 4	ATTAAT	1226	-	light responsive element
Bol034031	Box 4	ATTAAT	1289	-	light responsive element
Bol034031	Box 4	ATTAAT	1805	-	light responsive element
Bol034031	TGA-element	AACGAC	1895	-	auxin-responsive element
Bol034031	CGTCA-motif	CGTCA	1435	+	the MeJA-responsiveness
Bol034031	TCA-element	CCATCTTTTT	1051	+	salicylic acid responsiveness
Bol034031	MRE	AACCTAA	368	+	light responsive element
Bol034031	GARE-motif	TCTGTTG	914	+	gibberellin-responsiveness
Bol034031	GARE-motif	TCTGTTG	1507	+	gibberellin-responsiveness
Bol034031	LTR	CCGAAA	1429	-	low-temperature responsiveness
Bol034031	ABRE	ACGTG	1571	-	the abscisic acid responsiveness
Bol034031	Sp1	GGGCGG	236	-	light responsive element
Bol034031	TCT-motif	TCTTAC	1313	+	light responsive element
Bol034031	G-box	TACGTG	1571	-	light responsive element
Bol034031	AT1-motif	AATTATTTTTTATT	1174	+	light responsive element
Bol034031	ARE	AAACCA	29	+	the anaerobic induction
Bol034031	ARE	AAACCA	735	+	the anaerobic induction
Bol034031	ARE	AAACCA	829	+	the anaerobic induction
Bol034031	ARE	AAACCA	1237	-	the anaerobic induction
Bol034031	ARE	AAACCA	1784	-	the anaerobic induction
Bol034031	ACE	CTAACGTATT	1201	+	light responsive element
Bol035380	Box 4	ATTAAT	1679	-	light responsive element
Bol035380	ABRE	ACGTG	1796	-	the abscisic acid responsiveness
Bol035380	ABRE	ACGTG	1976	+	the abscisic acid responsiveness
Bol035380	TATC-box	TATCCCA	1845	-	gibberellin-responsiveness
Bol035380	G-Box	CACGTT	1796	+	light responsive element
Bol035380	G-Box	CACGTT	1975	-	light responsive element
Bol035380	TCT-motif	TCTTAC	1759	-	light responsive element
Bol035965	GT1-motif	GGTTAA	323	+	light responsive element
Bol035965	GT1-motif	GGTTAA	325	-	light responsive element
Bol035965	GT1-motif	GGTTAAT	1771	-	light responsive element
Bol035965	GT1-motif	GGTTAA	1772	-	light responsive element
Bol035965	I-box	AGATAAGG	665	+	light responsive element
Bol035965	I-box	TAGATAACC	844	-	light responsive element
Bol035965	circadian	CAAAGATATC	1336	+	circadian control
Bol035965	TGACG-motif	TGACG	456	-	the MeJA-responsiveness
Bol035965	TGACG-motif	TGACG	1807	-	the MeJA-responsiveness
Bol035965	TGACG-motif	TGACG	1827	-	the MeJA-responsiveness
Bol035965	P-box	CCTTTTG	421	-	gibberellin-responsiveness
Bol035965	P-box	CCTTTTG	1347	+	gibberellin-responsiveness
Bol035965	MBS	CAACTG	39	+	drought-inducibility
Bol035965	TGA-element	AACGAC	1738	-	auxin-responsive element
Bol035965	CGTCA-motif	CGTCA	456	+	the MeJA-responsiveness
Bol035965	CGTCA-motif	CGTCA	1807	+	the MeJA-responsiveness
Bol035965	CGTCA-motif	CGTCA	1827	+	the MeJA-responsiveness
Bol035965	TCA-element	TCAGAAGAGG	721	-	salicylic acid responsiveness
Bol035965	TCA-element	CCATCTTTTT	1481	+	salicylic acid responsiveness
Bol035965	AE-box	AGAAACAA	1197	+	light responsive element
Bol035965	ABRE	TACGGTC	557	+	the abscisic acid responsiveness
Bol035965	ABRE	ACGTG	1554	-	the abscisic acid responsiveness
Bol035965	G-box	TACGTG	1554	-	light responsive element
Bol035965	TCT-motif	TCTTAC	645	-	light responsive element
Bol035965	TCT-motif	TCTTAC	951	+	light responsive element
Bol035965	ARE	AAACCA	256	-	the anaerobic induction
Bol035965	ARE	AAACCA	471	-	the anaerobic induction
Bol035965	ARE	AAACCA	786	-	the anaerobic induction
Bol035965	ARE	AAACCA	1260	-	the anaerobic induction
Bol035965	ARE	AAACCA	1559	+	the anaerobic induction
Bol035965	TCCC-motif	TCTCCCT	411	-	light responsive element
Bol036358	TC-rich repeats	ATTCTCTAAC	440	-	defense and stress responsiveness
Bol036358	TC-rich repeats	GTTTTCTTAC	826	-	defense and stress responsiveness
Bol036358	TC-rich repeats	ATTCTCTAAC	1399	+	defense and stress responsiveness
Bol036358	circadian	CAAAGATATC	178	-	circadian control
Bol036358	3-AF3 binding site	CACTATCTAAC	263	+	part of a conserved DNA module array (CMA3)
Bol036358	GATA-motif	AAGATAAGATT	1896	+	light responsive element
Bol036358	TGACG-motif	TGACG	276	-	the MeJA-responsiveness
Bol036358	TGACG-motif	TGACG	387	+	the MeJA-responsiveness
Bol036358	chs-CMA1a	TTACTTAA	1633	+	light responsive element
Bol036358	O2-site	GTTGACGTGA	551	-	zein metabolism regulation
Bol036358	CGTCA-motif	CGTCA	276	+	the MeJA-responsiveness
Bol036358	CGTCA-motif	CGTCA	387	-	the MeJA-responsiveness
Bol036358	Box 4	ATTAAT	1185	-	light responsive element
Bol036358	Box 4	ATTAAT	1241	-	light responsive element
Bol036358	Box 4	ATTAAT	1640	-	light responsive element
Bol036358	Box 4	ATTAAT	1747	-	light responsive element
Bol036358	TCT-motif	TCTTAC	791	-	light responsive element
Bol036358	TCT-motif	TCTTAC	826	-	light responsive element
Bol036358	ARE	AAACCA	501	-	the anaerobic induction
Bol036358	ARE	AAACCA	983	-	the anaerobic induction
Bol036358	ARE	AAACCA	1781	+	the anaerobic induction
Bol036358	Sp1	GGGCGG	1965	+	light responsive element
Bol036708	TCT-motif	TCTTAC	556	-	light responsive element
Bol036708	G-box	GCCACGTGGA	1459	-	light responsive element
Bol036708	G-box	TACGTG	1461	+	light responsive element
Bol036708	ARE	AAACCA	1821	-	the anaerobic induction
Bol036708	Box 4	ATTAAT	166	+	light responsive element
Bol036708	Box 4	ATTAAT	220	+	light responsive element
Bol036708	Box 4	ATTAAT	394	+	light responsive element
Bol036708	Box 4	ATTAAT	572	+	light responsive element
Bol036708	Box 4	ATTAAT	959	+	light responsive element
Bol036708	MRE	AACCTAA	1505	-	light responsive element
Bol036708	AE-box	AGAAACAA	416	+	light responsive element
Bol036708	AE-box	AGAAACAA	1981	+	light responsive element
Bol036708	ABRE	ACGTG	1462	+	the abscisic acid responsiveness
Bol036708	TC-rich repeats	GTTTTCTTAC	556	-	defense and stress responsiveness
Bol036708	MBS	CAACTG	12	-	drought-inducibility
Bol036900	MRE	AACCTAA	187	-	light responsive element
Bol036900	AE-box	AGAAACTT	1981	-	light responsive element
Bol036900	LTR	CCGAAA	173	-	low-temperature responsiveness
Bol036900	LTR	CCGAAA	1708	+	low-temperature responsiveness
Bol036900	ABRE	CACGTG	64	+	the abscisic acid responsiveness
Bol036900	ABRE	ACGTG	65	+	the abscisic acid responsiveness
Bol036900	MBSI	aaaAaaC(G/C)GTTA	1165	+	flavonoid biosynthetic genes regulation
Bol036900	Box 4	ATTAAT	1677	-	light responsive element
Bol036900	Box 4	ATTAAT	1765	-	light responsive element
Bol036900	TGA-element	AACGAC	13	+	auxin-responsive element
Bol036900	CGTCA-motif	CGTCA	367	+	the MeJA-responsiveness
Bol036900	MBS	CAACTG	524	-	drought-inducibility
Bol036900	MBS	CAACTG	1532	+	drought-inducibility
Bol036900	TC-rich repeats	ATTCTCTAAC	833	-	defense and stress responsiveness
Bol036900	G-Box	CACGTG	64	+	light responsive element
Bol036900	GT1-motif	GGTTAA	1855	+	light responsive element
Bol036900	GATA-motif	AAGGATAAGG	478	-	light responsive element
Bol036900	TGACG-motif	TGACG	367	-	the MeJA-responsiveness
Bol036900	TCT-motif	TCTTAC	1290	+	light responsive element
Bol036900	G-box	CACGTG	64	+	light responsive element
Bol036900	ARE	AAACCA	1254	+	the anaerobic induction
[truncated: 548 more rows]

## Sheet: Table S7
Table S7. Primers used in qRT-PCR analysis of PG genes in B. oleracea. The sets with yellow background indicate the genes used the same primer pairs for qRT-PCR.
Gene ID	Forward primer sequences (5'-3')	Reverse primer sequences (5'-3')
Bol020486	GAACTGATTCAACGACCC	GGCAAATTCTACCGATCT
Bol020485	TATAATTTCTTGTTGCTGTG	CTTCTTTATCGCACCAATC
Bol015107	CATCAGATAAACACTTCTCAT	ACAAACACAAAGCCTTAAAC
Bol012582	AATAGATAAACACTTCTCATTGT	CAAACAAAAAGCCTTAAACG
Bol025405	AGTTGACATAAACCTAGAGC	ATTATTTACCATGGACCGTT
Bol025405	TCGTTGTTTCTCACCTCT	GGATCTGTACGTGGGACT
Bol041469	ACGGCGTTATGTGAGAA	AGAAAATGGCGGTTGTT
Bol037953	ACGGGTCAGTCACGGCTAC	GGATAACCTGTATACGAAATA
Bol037023	TTCTCCCTCGCCGTCTCA	TCGCCACTAGCACCGTAG
Bol027484	CTAGCAAGTGGCGTTTC	ACACCACCGAGGTAGAA
Bol036708	GTCCGTTTCTTCACCCG	CTTTGCCGAGACTACCG
Bol031271	ATGGAAGAGGCTCAGGT	CTTATCGGCATTGGAAC
Bol014374	CACCAGCACCTCTTTCG	TTGACGCCTCCACTTTG
Bol030394	GAAGACGCTTGGAATGA	AACGCTGTTGGTTTAGT
Bol042823	TAGTCGGAGGGAAGGTG	TTGGTTTCATTGGTGGG
Bol044885	TCAGTGGCATTCTCGTGG	GGGACTTGAGGTGGGTTAG
Bol035380	GGTGTTGACTCAGCCGTTCT	GGCCAGCCCTTTGATTTT
Bol030704	GCCACCGTATTCGTCCTT	CCGCACCATAGTTTCTCACA
Bol040755	CCTCCTACTCCTCCTCCA	CTTCCGTGTCGTCTGTGA
Bol018425	TCCTTTGTTTCATCGCACTA	GCACCGAACTTTCTCACG
Bol012285	GATTTGGCTTCATTTACAG	CTGCTTCCAGGCACTCAC
Bol023474	AAGATGATGCTGGTGATG	AACTTCGTTGCGTTTACT
Bol033003	AAACATCTTATAGGGAGCT	ACAAATGCCTGAGTATCG
Bol021438	CTCTGACCGCCTCAAACG	TGTCTTCCAGGTATCTTCG
Bol011235	AAAGCCAACGGAAACGAC	ATTTGCATGGACCGGAGA
Bol033958	AACCCATCAGACTACAGG	TCTCCGACCCACTCACTA
Bol005185	CAGGCGTGACTGTGGATG	GCTTGTGCCGCTTATGTT
Bol004872	TCAATCATTACCGTTCAG	AGTTGTAGAAAGTAAGAGCC
Bol007591	CCAGGGAGGGTCAGGAACT	GCAAAGCAAGCCAACAGC
Bol013164	TCACCATCTTGGCTCCTG	CACTTCCGATTGATACACC
Bol010852	TCTCACAATCTTGGCTCCTC	ACTCATCCCATCCGCTTT
Bol044586	TCCTACGCAAGACCAAGC	CACCTCCTGACATTTCACTCC
Bol042100	ATGCCGAACATAGCCTCAG	GCGGGAACAAATAACAAAG
Bol037382	TTCATCCCATAGGCTTCG	ACTCCGGCCACATCAGTA
Bol041965	GTTGGTCGTGGAGGTTAC	AAGCAGGGTGTTGGTTAT
Bol037400	AACGGACAGGGACAGTAT	TATGCCACGACGGAGAAT
Bol016592	CACTATCCATTCGGTCTATT	ATTCGTCCCAACCACTTT
Bol033059	GACCCAACACGAGACCAC	AGCACCACCTTTATCAGC
Bol034031	GGACGAGGGATTGATTTG	CGAGATGAGGACGGTTGT
Bol036900	GGCATTGGTCTGGCTACT	TCGTGTTGAGGGACTTGC
Bol013580	CGAATCTAAAAGGTTTTGCG	CAAAATAACAGCGCCTTG
Bol036358	CAGCAGTAGCGAGGGAACG	ACCATCGGCGAGGTAAAG
Bol009607	GCCACTGATTGATCCTTT	TTGACCGTCTATTGTCCC
Bol042131	CATTGGTCGTGGAGGAT	AAGAGCGTTCGGGTTAT
Bol035965	TTGCTTGGGTGATGAGTG	ATCGCCTAAGATTGATACG
Bol028325	AGGTGGTCTTCGCTGGTA	ATCGCATTCGTGCTATCC
Bol022032	GGAATTAAAGTACAAGGGAA	CAAATCAAACTCACTTATTG
Bol008664	CAAACTCTGTTAGAGTCTCC	AATAGAGACACAATCATCCC
Bol011049	AATGTTTCCGTTAAGAATGTCG	TACAATCATCGCCTGTTCCA
Bol044442	GCGTACCTCTTGCTATTTTC	GTCGTTGTTGAGCTTGATTA
Bol014923	AACACCGACGGGATCAAC	GCTTCACTTCATCAATGGGTA
Bol014926	AACACCGACGGGATCAAC	GCTTCACTTCATCAATGGGTA
Bol045658	GCGGATAGCCACTACGACC	AGATCCCTTCAAGCCTCCC
Bol022969	GTCGTGGAAAGAGGTACAG	TATGAGGTCGGCTATAGTTC
Bol033817	CGACGACCCGTCTACA	AGCCTCTGTATTCGACG
Bol033115	TAGATTGAACGGAGGTGG	CCTTACCGTCAGTTATGT
Bol033112	TAGATTGAACGGAGGTGG	CCTTACCGTCAGTTATGT
Bol043084	TGCTCCAACGTATCTCCC	TGTATTGGTTATCGCATC
Bol008177	GTCCAGCGACTTTCCAG	TGTATGGGTGCTTTAGGT
Bol033970	CATCAGCATTGGCTCCTCT	ACCCCTCATCTGGATCTCAC
Bol023021	TCCATTTAAGGCACTATA	ATATCAGAATTTGGAGGA
Bol033968	ATTTTGGTTCTATGTTTGCTG	ATGTGAACGCTTTAAGAAGAG
Bol023022	ATTTTGGTTCTATGTTTGCTG	ATGTGAACGCTTTAAGAAGAG
Bol037072	GTCCGAGTAAAGGGTCATC	CAGTTATTAAACGGCCAAG
Bol018413	AGCATCACGAACAGTAAAA	AATACCTTGGATGGTTACA
Bol040774	CCGTGAACTTACTGGCAAC	CCTTGAAAGTATTGGTGCG
Bol003253	GTGGCCTTGCCGCTGTTG	ACGCCTTGGAAGAATCGG
Bol008399	GTGGCCTTGCCGCTGTTG	ACGCCTTGGAAGAATCGG
Bol008401	GTGGCCTTGCCGCTGTTG	ACGCCTTGGAAGAATCGG
Bol030032	AACATAAAGGGAACATC	TCTTGGATTTCTGATAT
Bol030034	TCTACTATCGTGTTTCTTACC	CAAAAGACAAGATTTCGTAC
Bol021650	TCGATAATCCAGTGATAATA	GTCTAATGTCTTGTAGCCTT
Bol030031	CTTAGTCAAGGATCTAGGAAC	TAGAACCCTAAAACACTCG
Bol008300	TCCCGCAACTTCCTTATC	TATCCTTACGCCGTTTGT
Bol011532	ACACTCTATTAGACCACCTC	CTGTTCATTGATTTCACTCC
Bol041009	CCAGCTCCTCCGTTGTAT	ACCAGTCGGAACCATCAC
Bol030036	ATGAACACTTCTGATATTTGG	GGACTTTGGTCTGGAGCT
Bol030035	TCGGGTTCAGATAATGGTG	CCTTGATGAGTCGGACAAT
Bol021651	TCGGGTTCAGATAATGGTG	CCTTGATGAGTCGGACAAT
Bol012571	GAATCACCTGTGGTCCTG	TATCCTTATCCCATTGTCC
Bol029486	GGGAACAGATAACGGAGTC	TTGGTCGATAAGGATTGG
Bol021649	TTCAGCCAAACTGCCTAT	TAGTGGACCGTCAACAGC
Bol044509	CTCAGTCAAGCCGGTCAC	CGAGATGCTGGAAGAAAA
Bol029485	CACGGGACATCGAGTACG	CGGTTGGTTCACCAGTTG
Bol021646	TATTCCAAGGCACCAAGT	TGCGTCAAGTACACCACC
Bol021648	TATTCCAAGGCACCAAGT	TGCGTCAAGTACACCACC
Bol021647	TATTCCAAGGCACCAAGT	TGCGTCAAGTACACCACC
Bol004462	CTTGTAGTGTTGTTCCTACA	CATAGCTTTCCATGCTTCTA
Bol045383	GGAGCAATTGCATTTTGA	CGATAAGTTTTATTTGCGTG
Bol004471	GTCAAATCTATGATGTCCTTAA	TGTTTTATTACTCCCACCAC
Bol018697	AGTTGGAAGGCGTCATTATC	GGATGAACCACGACCATTA
Bol017915	ACTCTAATGGTGGCACTGGTC	CGATGTTATGACACCCTTGAT
Bol021323	CGATGTGCGTTACAGTAGAAT	GACACCCTGTGACCTGATTT
Bol019823	TGGTAATGGAAGAGGCGTGAA	CCAAGTCCGCATTGCAGTTAA
Bol023017	CAACAATGGAGGTTCTGA	CCCACGAAATTACTATACAC
Bol011193	TTATGGGTTTATGGAAGCAG	TGAAACCTTTGACTAACCTA
Bol011192	CATTTATGTTACAGCCCTTGA	CCTTTCCATTTCCCTCTACT
Bol012123	ATGGATATGCCGACGATACTAAG	AAACCCGATTGGCTGAAGAAG
Bol040594	CTATTACTCATTCCGACTTCGC	TACCTAAACTCCCAACGCTCA

## Sheet: Table S8
Table S8. The four pairs of primer sequences for PCR amplification in subcellular localization experiment. The underlined base represents the cleavage site.
Gene ID Forward primer sequences (5'-3') Reverse primer sequences (5'-3')
Bol040774		TGCTCTAGAATGGCTAACGCAAGAATGTT	TCCCCCGGGTTATTTTGGACACAGAGGGA
Bol041469		CGGGATCCATGGCTTCCATAAATACTGC	GCTCTAGATCAGTTCAGACAATTTGGTG
Bol041965		CGGGATCCATGATGGAATCATCTCCAGA	GCTCTAGACTAAGCAGAGCATTTGTTCA
Bol035965		GCTCTAGAATGGACTTCCCACTACTGTT	TCCCCCGGGTCAAACAATTTCGTGTAAGA
